# Supplementary material for: A Human Intestinal Infection Caused by a Novel Non-O1/O139 Vibrio cholerae Genotype and Its Dissemination Along the River
Source: Front Public Health. 2019 Apr 24;7:100. doi: 10.3389/fpubh.2019.00100 (PMC6491804; doi:10.3389/fpubh.2019.00100)
Supplement: Supplementary file 1 [file Table_1.XLS]

## Sheet: Table S1
Table S1 Publically avaiable genomes used in this study
Strain	BioSample	BioProject	Size (Mb)	GC%	Location	Serotype	Isolation_Source	MLST_Type
N16961	SAMN02603969	PRJNA36	4.03346	47.4873	NA	O1	NA	60
2012Env-9	SAMN03104885	PRJNA263670	4.06181	47.6062	NA	Inaba	Water_Enviromental	173
MS6	SAMD00061025	PRJDB1528	4.03094	47.4557	NA	NA	NA	75
1154-74	SAMN03248305	PRJNA188525	3.92836	47.8	NA	O49	Diarrhea	14
10432-62	SAMN03248306	PRJNA188527	4.07746	47.7	NA	O27	Diarrhea	Unknown ST1
2740-80	SAMN02943003	PRJNA256339	4.08896	47.5305	NA	NA	NA	75
Env-390	SAMN04168691	PRJNA263670	4.05093	47.6054	Haiti	NA	Enviromental	173
E1320	SAMN04256440	PRJNA301765	4.11044	47.518	China:Shanghai	NA	NA	71
E506	SAMN04256436	PRJNA301765	4.06251	47.5311	USA	NA	NA	75
NCTC5395	SAMN04256437	PRJNA301765	4.17025	47.5149	Iraq	NA	NA	71
NCTC9420	SAMN04256438	PRJNA301765	4.07658	47.4904	Egypt	NA	NA	71
M2140	SAMN04256435	PRJNA301765	4.01486	47.5589	Australia	NA	NA	70
FORC_055	SAMN05567318	PRJNA338714	4.09573	47.7612	South Korea: Jeollanam-do	NA	cuttlefish	Unknown ST2
Sa5Y	SAMN08813238	PRJNA447902	4.05088	47.5296	USA: CA	NA	Water_Enviromental	438
Vibrio cholerae str. BC1071	SAMEA104115281	PRJEB20589	4.19458	47.5097	NA	NA	patient sample	514
RC385	SAMN02435834	PRJNA15668	4.1947	47.4	NA	NA	NA	Unknown ST3
V51	SAMN02435835	PRJNA15669	4.20862	47.5	NA	NA	NA	42
AM-19226	SAMN02435859	PRJNA17723	4.05313	47.6	NA	NA	NA	29
MAK 757	SAMN02435868	PRJNA18263	3.936	47.6	NA	NA	NA	71
NCTC 8457	SAMN02435855	PRJNA18497	4.08209	47.4	NA	NA	NA	71
MZO-2	SAMN02435870	PRJNA18495	3.97725	47.6	NA	NA	NA	28
623-39	SAMN02435871	PRJNA18493	4.16418	47.5	NA	NA	NA	32
V52	SAMN02435881	PRJNA15670	4.0453	47.5	Sudan	O37	NA	68
1587	SAMN02435867	PRJNA18265	4.21619	47.4	Peru	O12	NA	130
2740-80	SAMN02435841	PRJNA18253	4.06834	47.5	NA	NA	NA	75
MZO-3	SAMN02435869	PRJNA18261	4.13733	47.4	NA	NA	NA	65
HE-09	SAMN02435807	PRJNA64003	3.82613	47.5	NA	NA	NA	Unknown ST4
HC-02A1	SAMN00249590	PRJNA63903	3.94955	47.8	NA	NA	NA	Unknown ST5
BJG-01	SAMN00222974	PRJNA64001	3.91087	47.6	NA	NA	NA	Unknown ST6
HC-50A1	SAMN00622024	PRJNA63941	3.93922	47.8	haiti	NA	Stool	Unknown ST7
HC-52A1	SAMN00622043	PRJNA63945	3.93754	47.7	haiti	NA	Stool	Unknown ST8
HC-55A1	SAMN00622044	PRJNA63947	3.93213	47.7	haiti	NA	Stool	Unknown ST9
HC-56A1	SAMN00622040	PRJNA63953	3.93417	47.8	haiti	NA	Stool	Unknown ST10
CP1037(10)	SAMN00622034	PRJNA63991	3.92257	47.6	Mexico	NA	Stool	173
CP1040(13)	SAMN00622026	PRJNA63993	4.03394	47.5	Zambia	NA	Stool	515
HC-57A1	SAMN00622031	PRJNA63957	3.93443	47.8	haiti	NA	Stool	Unknown ST11
HE-16	SAMN00622032	PRJNA64005	3.91139	47.2	haiti	NA	Gray Water	Unknown ST12
HC-51A1	SAMN00622042	PRJNA64015	3.92984	47.7	haiti	NA	Stool	Unknown ST13
CP1035(8)	SAMN00736148	PRJNA63989	3.93336	47.6	haiti	NA	Stool	Unknown ST14
HC-41B1	SAMN02435824	PRJNA68605	3.8834	47.7	haiti	NA	Stool	Unknown ST15
HC-55C2	SAMN00722972	PRJNA63951	3.94019	47.8	haiti	NA	Stool	Unknown ST16
HC-60A1	SAMN00727941	PRJNA64017	3.938	47.8	haiti	NA	Stool	Unknown ST17
HE-40	SAMN00722741	PRJNA64007	3.8759	47.7	haiti	NA	Gray Water	Unknown ST18
HE-46	SAMN00722963	PRJNA64009	3.87452	47.7	haiti	NA	Stool	Unknown ST19
HC-59A1	SAMN00715107	PRJNA63961	3.93465	47.8	haiti	NA	Stool	Unknown ST20
HC-02C1	SAMN00752544	PRJNA63905	3.93558	47.8	haiti	NA	Stool	Unknown ST21
HC-59B1	SAMN00752545	PRJNA63963	3.9345	47.8	haiti	NA	Stool	Unknown ST22
HC-62B1	SAMN00752541	PRJNA64021	4.02853	47.5	haiti	NA	Stool	Unknown ST23
HC-78A1	SAMN00262223	PRJNA64025	3.93777	47.8	haiti	NA	Stool	Unknown ST24
116063	SAMN00989311	PRJNA76259	3.97038	47.7	Brazil	NA	Stool	48
87395	SAMN00989303	PRJNA76253	3.85811	47.3	Mexico	NA	Stool	37
95412	SAMN00989304	PRJNA76255	4.03015	47.5	Mexico	NA	Stool	73
EM-1676A	SAMN00991861	PRJNA76233	4.00723	47.5	Bangladesh	NA	Water_Enviromental	Unknown ST25
NHCC-008D	SAMN00989276	PRJNA76249	3.97158	47.6	Bangladesh	NA	Stool	Unknown ST26
ATCC 14035	SAMN02744003	PRJNA223104	4.02452	47.5	NA	NA	NA	73
12129(1)	SAMN02393812	PRJNA33561	3.96951	47.7	NA	NA	NA	16
TM 11079-80	SAMN02393813	PRJNA33579	4.05514	47.7	NA	NA	NA	48
TMA 21	SAMN02393808	PRJNA33551	4.02377	47.6	NA	NA	NA	79
BX 330286	SAMN02393811	PRJNA33559	4.00067	47.5	NA	NA	NA	70
HE39	SAMN00222985	PRJNA63897	3.9378	47.7	NA	NA	NA	Unknown ST27
HE48	SAMN00222980	PRJNA63901	4.17941	47.5	NA	NA	NA	Unknown ST28
CP1041(14)	SAMN00622027	PRJNA63859	4.08555	47.4	Zambia	NA	Stool	515
HE-25	SAMN00265075	PRJNA63895	4.09253	47.6	haiti	NA	Gray Water	Unknown ST29
HE-45	SAMN00621717	PRJNA63899	4.1252	47.7	haiti	NA	Gray Water	Unknown ST30
HC-43B1	SAMN00619210	PRJNA63885	3.93183	47.7	Haiti	NA	Stool	Unknown ST31
VC35	SAMN02469953	PRJNA173392	3.91271	47.6	Malaysia	NA	Stool	166
HC-1A2	SAMN00249592	PRJNA63881	3.96543	47.8	haiti	NA	Stool	Unknown ST32
HC-61A2	SAMN00717275	PRJNA63893	4.00012	47.8	haiti	NA	Stool	Unknown ST33
HC-46B1	SAMN00752440	PRJNA63889	3.94192	47.7	haiti	NA	Stool	Unknown ST34
PS15	SAMN02470610	PRJNA83121	3.91039	47.6	USA: WA	O106	Sediment in Puget Sound	Unknown ST35
P-18785	SAMN02469778	PRJNA179340	3.9789	47.5	Russia	NA	Stool	75
CP1110	SAMN02469662	PRJNA175521	3.92542	47.4	USA_FL	O75	Human	Unknown ST36
CP1115	SAMN02469660	PRJNA175908	3.92707	47.4	USA_FL	O75	Human	Unknown ST37
CP1111	SAMN02469658	PRJNA175897	3.92749	47.4	USA_FL	O75	Human	Unknown ST38
CP1112	SAMN02469664	PRJNA175898	3.92771	47.4	USA_FL	O75	Human	Unknown ST39
CP1113	SAMN02469659	PRJNA175899	3.92579	47.4	USA_FL	O75	Human	Unknown ST40
CP1114	SAMN02469661	PRJNA175907	3.92554	47.4	USA_FL	O75	Human	Unknown ST41
CP1117	SAMN02469665	PRJNA175896	3.92555	47.4	USA_FL	O75	Human	Unknown ST42
VCC19	SAMN02802538	PRJNA196311	4.13489	47.2	Brazil: Sao Paulo, Santos	NA	Sewage	Unknown ST43
HC-36A1	SAMN02435819	PRJNA63875	3.95943	47.8	NA	NA	Stool	Unknown ST44
2012EL-1759	SAMN02195196	PRJNA207363	3.98295	47.5	Haiti	nonO1/O139	River	Unknown ST45
Ogawa RND19191	SAMN02691893	PRJNA242254	4.00548	47.5	Russia		Stool	79
133-73	SAMN02693888	PRJNA242443	3.8661	47.8	India	O48	Diarrhea	Unknown ST46
984-81	SAMN02693893	PRJNA242443	3.94695	47.7	India	O89	Diarrhea	11
1421-77	SAMN02693892	PRJNA242443	3.96914	47.4	India	O80	Diarrhea
5473-62	SAMN02693886	PRJNA242443	3.91371	47.6	Philippines	O31	Diarrhea	558*
1311-69	SAMN02693887	PRJNA242443	3.97356	47.6	India	O35	Diarrhea	Unknown ST47
1157-74	SAMN02693889	PRJNA242443	4.01222	47.6	India	NA	Diarrhea	Unknown ST48
981-75	SAMN02693890	PRJNA242443	4.03449	47.4	India	O65	Diarrhea	74
1976-08-01	SAMN02693891	PRJNA242443	4.0748	47.6	India	O77	Diarrhea	5
571-88	SAMN02693881	PRJNA242443	4.29105	46.9	China	O105	Diarrhea	17
234-93	SAMN02693884	PRJNA242443	4.03346	47.5	India	O141	Diarrhea	42
490-93	SAMN02708831	PRJNA242443	3.91395	47.2	Thailand	O155	Diarrhea	Unknown ST49
254-93	SAMN02693885	PRJNA242443	3.95436	47.6	India	O144	Diarrhea	555
1966-05-01	SAMN03014086	PRJNA259897	4.01406	47.5	Pakistan	NA	Stool	73
ZWU0020	SAMN03021537	PRJNA205585	4.03825	47.5	USA	NA	Intestine	11
D-35	SAMN03417810	PRJNA278329	4.0105	47.5	Bangladesh	NA	Stool	73
V. cholerae 116-17b	SAMEA3257723	PRJEB8515	4.12577	47.8	India	NA	Water_Sample	163
V. cholerae BRV8	SAMEA3257725	PRJEB8515	4.10903	47.6	United Kingdom	NA	Blood Culture	Unknown ST50
YB1A01	SAMN03488004	PRJNA281423	3.87662	47.6	USA	NA	Oyster	Unknown ST51
YB4C07	SAMN03488014	PRJNA281423	4.01543	47.5	USA	NA	Pond Water	Unknown ST52
YB2A06	SAMN03488007	PRJNA281423	4.03348	47.4	USA	NA	Pond Water	335
YB6A06	SAMN03488020	PRJNA281423	3.88485	47.7	USA	NA	Pond Water	Unknown ST53
YB4B03	SAMN03488013	PRJNA281423	3.9166	47.6	USA	NA	Pond Water	463
YB2G01	SAMN03488008	PRJNA281423	4.03289	47.4	USA	NA	Pond Water	335
ATCC 11629	SAMN03996319	PRJNA231221	4.21609	47.5	FDA CFSAN	NA	Environment	73
FDAARGOS_102	SAMN03996252	PRJNA231221	4.07148	47.5	India	NA	Human	68
M1501	SAMN04413754	PRJNA308799	4.01103	47.4	Russia	NA	feces	75
M1518	SAMN04417201	PRJNA308883	4.01417	47.5	Russia	NA	Environment	75
M1524	SAMN04417214	PRJNA308887	3.96116	47.5	Russia	NA	Environment	75
L15	SAMN05578962	PRJNA325600	4.08394	47.4	Sweden	nonO1/O139	Mussel	Unknown ST54
857	SAMN05590402	PRJNA339415	3.99368	47.6	Bangladesh	NA	Water	Unknown ST55
MZO-2	SAMN05590404	PRJNA339415	3.94863	47.5	Bangladesh	NA	Human	28
2740-80	SAMN05590403	PRJNA339415	3.98685	47.7	USA	NA	Water	75
VC22	SAMN05590406	PRJNA339415	4.02214	47.5	USA	NA	Oyster	Unknown ST56
3223-74	SAMN05590420	PRJNA339415	4.01792	47.6	Guam	NA	Storm Drain	3
2559-78	SAMN05590410	PRJNA339415	3.98259	47.6	USA	NA	Crab	75
VC53	SAMN05590408	PRJNA339415	4.21796	47.2	USA	NA	Oyster	Unknown ST57
VC48	SAMN05590407	PRJNA339415	3.9318	47.6	USA	NA	Oyster	Unknown ST58
VC56	SAMN05590409	PRJNA339415	4.19304	47.3	USA	NA	Oyster	Unknown ST59
2631-78	SAMN05590411	PRJNA339415	3.94344	47.7	USA	NA	Moore Swab	Unknown ST60
2512-86	SAMN05590413	PRJNA339415	3.99988	47.6	USA	NA	Moore Swab	75
3272-78	SAMN05590414	PRJNA339415	3.9468	47.6	USA	NA	Water	Unknown ST61
692-79	SAMN05590415	PRJNA339415	3.93808	47.6	USA	NA	Water	Unknown ST62
2479-86	SAMN05590416	PRJNA339415	4.01144	47.7	USA	NA	Moore Swab	3
1496-86	SAMN05590417	PRJNA339415	3.97228	47.5	USA	NA	Moore Swab	75
2523-87	SAMN05590419	PRJNA339415	3.94756	47.7	USA	NA	Moore Swab	Unknown ST63
2497-86	SAMN05590418	PRJNA339415	3.96997	47.6	USA	NA	Moore Swab	75
3225-74	SAMN05590421	PRJNA339415	4.00204	47.7	Guam	NA	Storm Drain	3
1074-78	SAMN05590422	PRJNA339415	3.96782	47.7	Brazil	NA	Sewage	48
2633-78	SAMN05590423	PRJNA339415	3.90236	47.7	Brazil	NA	Sewage	Unknown ST64
SIO	SAMN05590425	PRJNA339415	3.99859	47.2	USA	NA	Water	Unknown ST65
TP	SAMN05590426	PRJNA339415	4.0608	47.6	USA	NA	Water	Unknown ST66
1968-07-01	SAMN05590437	PRJNA339415	4.05663	47.3	Mexico	NA	Queso Fresco	Unknown ST67
HE46	SAMN05590438	PRJNA339415	3.97887	47.6	Haiti	NA	Gray Water	Unknown ST68
V52	SAMN05590436	PRJNA339415	3.98814	47.5	Sudan	NA	Human	68
O2	SAMN06144959	PRJNA356770	4.04428	47.5	Tanzania	NA	Stool	515
CISM_300055	SAMN06263906	PRJNA363983	4.14868	47.5	Mozambique	NA	Stool	Unknown ST69
CISM_300205	SAMN06263907	PRJNA363983	3.93714	47.7	Mozambique	NA	Stool	Unknown ST70
CISM_300506	SAMN06263908	PRJNA363983	4.02664	47.3	Mozambique	NA	Stool	Unknown ST71
CISM_1163068.5	SAMN06263905	PRJNA363983	4.01493	47.5	Mozambique	NA	Stool	Unknown ST72
617	SAMN06711158	PRJNA382625	3.96088	47.6	Ukraine	NA	Feces	Unknown ST73
P-18748	SAMN07192612	PRJNA389223	3.96138	47.6	Russia	NA	Feces	178
P-18778	SAMN07192613	PRJNA389224	4.01247	47.4	Russia	NA	Feces	75
102	SAMN06768130	PRJNA383624	3.99564	47.5	Ukraine	NA	Feces	178
5	SAMN06768128	PRJNA383622	3.96043	47.5	Ukraine	NA	Feces	Unknown ST74
114	SAMN06768131	PRJNA383626	3.97137	47.5	Ukraine	NA	Feces	178
M1337	SAMN06806565	PRJNA383788	4.00529	47.6	Russia	NA	Feces	Unknown ST75
866	SAMN06447201	PRJNA376800	3.89251	47.6	Ukraine	NA	Water_Sample	75
NMH2016	SAMN07451865	PRJNA396740	3.75461	47.5	USA	NA	Blood Culture	Unknown ST76
OYP7C09	SAMN07350485	PRJNA281423	3.8694	47.6	USA	NA	Oyster Pond	Unknown ST77
OYP8C06	SAMN07350487	PRJNA281423	4.03303	47.4	USA	NA	Oyster Pond	335
OYP6G08	SAMN07350484	PRJNA281423	3.95095	47.5	USA	NA	Oyster Pond	Unknown ST78
OYP5F10	SAMN07350479	PRJNA281423	4.0889	47.5	USA	NA	Oyster Pond	Unknown ST79
OYP3F10	SAMN07350473	PRJNA281423	3.93711	47.6	USA	NA	Oyster Pond	Unknown ST80
VcN1	SAMN07786812	PRJNA414353	4.14593	47.6	Bangladesh	NA	River	Unknown ST82
11116	SAMN05578963	PRJNA325600	4.05999	47.5	Sweden	nonO1/O150	Wound	Unknown ST83
M1425	SAMN08741621	PRJNA439168	4.02585	47.5	Russia	NA	Sewage	71
2688	SAMN08741626	PRJNA439171	3.97021	47.5	Russia	NA	Water_Sample	75
M1332	SAMN08741629	PRJNA439174	3.97567	47.6	Russia	NA	Feces	3
8	SAMN08741633	PRJNA439175	3.90329	47.6	Russia	NA	Water_Sample	Unknown ST84
3178	SAMN08741635	PRJNA439177	3.99881	47.5	Russia	NA	Water_Sample	Unknown ST85
2613	SAMN08741622	PRJNA439169	3.96793	47.5	Russia	NA	Water_Sample	75
2687	SAMN08741624	PRJNA439170	3.9667	47.5	Russia	NA	Water_Sample	75
124	SAMN08741628	PRJNA439173	3.96921	47.5	Russia	NA	Water_Sample	75
2843	SAMN08741634	PRJNA439176	4.00106	47.5	Russia	NA	Water_Sample	Unknown ST86
A3_296	SAMN08919088	PRJNA449860	3.77452	47.5	Brazil	NA	Blood Culture	Unknown ST87
B33	SAMN02393810	PRJNA33557	4.1547	47.4	NA	NA	NA	Unknown ST88
2012Env-2	SAMN03104881	PRJNA263670	3.99749	47.6	Haiti	nonO1/O139	Water_Sample	Unknown ST90
2012Env-92	SAMN03104884	PRJNA263670	3.89327	47.8	Haiti	nonO1/O139	Water_Sample	Unknown ST93
IDHO1_726	SAMEA889175	PRJEB2215	4.01588	47.5	India	NA	NA	73
6214	SAMEA889235	PRJEB2215	4.03167	47.9	Kenya	NA	NA	73
4322	SAMEA889368	PRJEB2215	3.98155	47.7	India	NA	NA	Unknown ST94
7687	SAMEA889227	PRJEB2215	4.03086	47.5	Kenya	NA	NA	73
A185	SAMEA889343	PRJEB2215	4.00976	47.5	Colombia	NA	NA	73
A4	SAMEA889338	PRJEB2215	3.94674	47.5	NA	NA	NA	Unknown ST95
GP160	SAMEA889331	PRJEB2215	3.9864	47.5	India	NA	NA	73
6210	SAMEA889396	PRJEB2215	4.03561	47.5	Kenya	NA	NA	73
A76	SAMEA889377	PRJEB2215	4.01697	47.5	Bangladesh	NA	NA	73
A46	SAMEA889378	PRJEB2215	4.0076	47.5	NA	NA	NA	73
4661	SAMEA889293	PRJEB2215	3.92278	48	Bangladesh	NA	NA	Unknown ST96
7684	SAMEA889151	PRJEB2215	4.03475	47.9	Kenya	NA	NA	73
6201	SAMEA889242	PRJEB2215	4.02298	47.5	Kenya	NA	NA	335
YB4G06	SAMN03488017	PRJNA281423	4.03212	47.4	USA	NA	Pond Water	Unknown ST97
YB4F05	SAMN03488015	PRJNA281423	3.88641	47.7	USA	NA	Pond Water	335
YB3G04	SAMN03488012	PRJNA281423	4.0311	47.4	USA	NA	Pond Water	Unknown ST98
YB7A06	SAMN03488021	PRJNA281423	3.88193	47.6	USA	NA	Pond Water	Unknown ST99
YB1G06	SAMN03488005	PRJNA281423	3.9388	47.7	USA	NA	Pond Water	Unknown ST100
YB2G05	SAMN03488009	PRJNA281423	3.88841	47.7	USA	NA	Pond Water	463
YB2G07	SAMN03488010	PRJNA281423	3.94122	47.6	USA	NA	Pond Water	Unknown ST101
YB5A06	SAMN03488019	PRJNA281423	3.88685	47.6	USA	NA	Pond Water	Unknown ST102
YB2A05	SAMN03488006	PRJNA281423	3.88679	47.7	USA	NA	Pond Water	Unknown ST103
YB3B05	SAMN03488011	PRJNA281423	4.01437	47.5	USA	NA	Pond Water	463
YB4G05	SAMN03488016	PRJNA281423	3.92724	47.6	USA	NA	Pond Water	335
YB4H02	SAMN03488018	PRJNA281423	4.03909	47.4	USA	NA	Pond Water	Unknown ST104
YB7A09	SAMN03488022	PRJNA281423	3.8855	47.7	USA	NA	Pond Water	Unknown ST105
YB8E08	SAMN03488023	PRJNA281423	4.01384	47.5	USA	NA	Pond Water	Unknown ST106
L11	SAMN05578961	PRJNA325600	4.00096	47.5	Sweden	nonO1/O148	Mussel	Unknown ST107
CMR019	SAMN05427410	PRJNA327651	4.02853	47.5	Cameroon	NA	NA	Unknown ST108
CMR018	SAMN05427311	PRJNA327651	4.03639	47.5	Cameroon	NA	NA	Unknown ST109
DL4211	SAMN05957704	PRJNA351882	3.98539	47.4	USA	NA	River Water	Unknown ST110
O3MU	SAMN06144942	PRJNA356770	4.02578	47.5	Tanzania	NA	Stool	515
39Ki	SAMN06144946	PRJNA356770	4.04861	47.5	Tanzania	NA	Stool	515
31Ki	SAMN06144951	PRJNA356770	4.04424	47.5	Tanzania	NA	Stool	515
TEM/04/01-001	SAMN06144964	PRJNA356770	4.04275	47.5	Tanzania	NA	Stool	515
20478	SAMN06144966	PRJNA356770	4.04681	47.5	Tanzania	NA	Stool	515
36KI	SAMN06126943	PRJNA356770	4.02059	47.5	Tanzania	NA	Stool	515
17609	SAMN06144975	PRJNA356770	4.04551	47.5	Tanzania	NA	Stool	335
OYP8F12	SAMN07350488	PRJNA281423	4.0389	47.4	USA	NA	Oyster Pond	446?
OYP8A01	SAMN07350486	PRJNA281423	3.92609	47.5	USA	NA	Oyster Pond	Unknown ST111
OYP6F08	SAMN07350482	PRJNA281423	3.91217	47.7	USA	NA	Oyster Pond	Unknown ST112
OYP6E07	SAMN07350481	PRJNA281423	3.95761	47.5	USA	NA	Oyster Pond	Unknown ST113
OYP6D06	SAMN07350480	PRJNA281423	4.03644	47.6	USA	NA	Oyster Pond	Unknown ST114
OYP4H11	SAMN07350478	PRJNA281423	3.93496	47.7	USA	NA	Oyster Pond	Unknown ST115
OYP4H08	SAMN07350477	PRJNA281423	3.86916	47.6	USA	NA	Oyster Pond	Unknown ST116
OYP6F10	SAMN07350483	PRJNA281423	3.86091	47.6	USA	NA	Oyster Pond	463
OYP4H06	SAMN07350476	PRJNA281423	3.90755	47.6	USA	NA	Oyster Pond	Unknown ST117
OYP4G08	SAMN07350475	PRJNA281423	3.92791	47.5	USA	NA	Oyster Pond	463
OYP4B01	SAMN07350474	PRJNA281423	3.92971	47.6	USA	NA	Oyster Pond	Unknown ST118
OYP2A12	SAMN07350469	PRJNA281423	4.06838	47.4	USA	NA	Oyster Pond	Unknown ST119
OYP2E01	SAMN07350472	PRJNA281423	3.96674	47.7	USA	NA	Oyster Pond	Unknown ST120
OYP2D07	SAMN07350471	PRJNA281423	4.08226	47.5	USA	NA	Oyster Pond	Unknown ST121
OYP1E07	SAMN07350467	PRJNA281423	3.94252	47.4	USA	NA	Oyster Pond	Unknown ST122
OYP2C05	SAMN07350470	PRJNA281423	3.98904	47.5	USA	NA	Oyster Pond	Unknown ST123
OYP1G01	SAMN07350468	PRJNA281423	3.96967	47.4	USA	NA	Oyster Pond	69
S002506	SAMN07599828	PRJNA371610	4.04206	47.5	Bangladesh	NA	Househoid water Source	69
330073_A	SAMN07599817	PRJNA371610	4.04268	47.5	Bangladesh	NA	Stool	69
330113	SAMN07599821	PRJNA371610	4.04265	47.5	Bangladesh	NA	Stool	69
220076-6	SAMN07599826	PRJNA371610	4.04358	47.5	Bangladesh	NA	Stool	69
S002300_B	SAMN07599814	PRJNA371610	3.94977	47.5	Bangladesh	NA	Househoid water Source	69
220075-6	SAMN07599825	PRJNA371610	3.95402	47.5	Bangladesh	NA	Stool	69
330920_B	SAMN07599824	PRJNA371610	4.04464	47.5	Bangladesh	NA	Househoid water Source	69
330110	SAMN07599820	PRJNA371610	4.04346	47.5	Bangladesh	NA	Stool	69
S023208	SAMN07599812	PRJNA371610	4.02734	47.5	Bangladesh	NA	Househoid water Source	69
330920_A	SAMN07599823	PRJNA371610	4.04253	47.5	Bangladesh	NA	Stool	69
330073_B	SAMN07599818	PRJNA371610	4.04587	47.5	Bangladesh	NA	Stool	69
S003202	SAMN07599813	PRJNA371610	4.03967	47.5	Bangladesh	NA	Househoid water Source	69
S002300_E	SAMN07599815	PRJNA371610	4.0423	47.5	Bangladesh	NA	Househoid water Source	69
330440_C1	SAMN07599796	PRJNA371610	4.04303	47.5	Bangladesh	NA	Stool	69
S000600_C10	SAMN07599798	PRJNA371610	4.04145	47.5	Bangladesh	NA	Househoid water Source	69
330081	SAMN07599819	PRJNA371610	4.04455	47.5	Bangladesh	NA	Stool	69
S023202	SAMN07599810	PRJNA371610	4.04206	47.5	Bangladesh	NA	Househoid water Source	69
22087102_C2	SAMN07599806	PRJNA371610	4.04235	47.5	Bangladesh	NA	Stool	69
S002604	SAMN07599807	PRJNA371610	4.04505	47.5	Bangladesh	NA	Househoid water Source	69
22043202_C1	SAMN07599801	PRJNA371610	4.04405	47.5	Bangladesh	NA	Stool	69
S003008	SAMN07599811	PRJNA371610	4.04435	47.5	Bangladesh	NA	Househoid water Source	69
330898_C2	SAMN07599795	PRJNA371610	4.04173	47.5	Bangladesh	NA	Stool	69
330033_C1	SAMN07599791	PRJNA371610	4.04301	47.5	Bangladesh	NA	Stool	69
22044108_C3	SAMN07599793	PRJNA371610	4.04237	47.5	Bangladesh	NA	Stool	69
S042408	SAMN07599809	PRJNA371610	3.99934	47.5	Bangladesh	NA	Househoid water Source	69
S040602_C1	SAMN07599797	PRJNA371610	4.04313	47.5	Bangladesh	NA	Househoid water Source	69
22087500_C9	SAMN07599794	PRJNA371610	4.04018	47.5	Bangladesh	NA	Stool	69
S042100	SAMN07599808	PRJNA371610	4.04239	47.5	Bangladesh	NA	Househoid water Source	69
22043204_C1	SAMN07599802	PRJNA371610	4.04307	47.5	Bangladesh	NA	Stool	69
22043200_C1	SAMN07599800	PRJNA371610	4.0429	47.5	Bangladesh	NA	Stool	69
UG054	SAMN08744335	PRJNA439310	4.04174	47.5	Uganda	NA	Stool	515
UG046	SAMN08744334	PRJNA439310	4.04252	47.5	Uganda	NA	Stool	69
UG020	SAMN08744331	PRJNA439310	4.02366	47.5	Uganda	NA	Stool	515
UG042	SAMN08744333	PRJNA439310	4.04457	47.5	Uganda	NA	Stool	515
UG086	SAMN08744329	PRJNA439310	4.03526	47.5	Uganda	NA	Stool	69
UG026	SAMN08744332	PRJNA439310	4.02413	47.5	Uganda	NA	Stool	515
UG071	SAMN08744328	PRJNA439310	4.03407	47.5	Uganda	NA	Stool	515
UG040	SAMN08744326	PRJNA439310	4.03607	47.5	Uganda	NA	Stool	515
UG060	SAMN08744327	PRJNA439310	4.03629	47.5	Uganda	NA	Stool	69
UG010	SAMN08744330	PRJNA439310	4.00787	47.5	Uganda	NA	Stool	Unknown ST124
CT 5369-93	SAMN02393824	PRJNA40501	3.55731	47.6	Brazil	NA	Sewage	69
L-3226	SAMN02630793	PRJNA237111	3.99105	47.5	Russia	NA	Stool	69
M-1293	SAMN02666511	PRJNA239574	4.1048	47.4	Russia	NA	NA	73
M29	SAMN02640263	PRJNA238423	3.95105	47.5	Russia	NA	Stool	69
523-80	SAMN02693882	PRJNA242443	4.34436	46.1	USA	O115	Diarrhea	69
MAK676	SAMN03014087	PRJNA259898	3.93765	47.6	Indonesia	NA	Stool	69
81	SAMN03093453	PRJNA263061	4.01192	47.5	Russia	NA	River Water	69
3265/80	SAMN03093452	PRJNA263047	4.01252	47.5	Russia	NA	Stool	71
MAK97	SAMN03371481	PRJNA276171	3.89487	47.6	Indonesia	NA	Stool	69
G_298 Guinea	SAMEA3231217	PRJEB8346	4.0035	47.5	NA	NA	NA	69
M1429	SAMN03417811	PRJNA278330	4.04001	47.6	Russia	NA	Stool	69
R17644	SAMN03100020	PRJNA263386	4.02025	47.5	Russia	NA	Stool	69
877-163	SAMN03580968	PRJNA182343	3.86484	47.2	Bangladesh	O16	Water	75
M1399	SAMN04376929	PRJNA307229	4.01339	47.4	Russia	NA	Water	71
ME-7	SAMN04376920	PRJNA307219	3.96919	47.9	India	NA	Water	75
M1395	SAMN04376927	PRJNA307227	4.02899	47.4	Russia	NA	Water	Unknown ST127
M988	SAMN04376926	PRJNA307225	3.99583	47.5	Turkmenistan	NA	Water	16
M888	SAMN04417245	PRJNA308893	4.0411	47.6	Russia	NA	NA	Unknown ST128
Drakes2013	SAMN02821160	PRJNA251402	4.04277	47.6	USA	NA	NA	Unknown ST129
I-1181	SAMN04534545	PRJNA276767	2.92034	47.6	Russia	NA	Stool	71
CW-6	SAMN04364593	PRJNA306832	3.92161	47.5	India	NA	Water	75
M139	SAMN04412776	PRJNA308784	3.97288	47.5	Turkmenistan	NA	Water	75
M1327	SAMN04419583	PRJNA309049	4.11981	47.4	Russia	NA	Feces	69
M1344	SAMN06806559	PRJNA383784	4.02982	47.5	Russia	NA	Feces	Unknown ST130
M1030	SAMN06806481	PRJNA383773	3.95179	47.5	Turkmenistan	NA	Feces	71
34Kayum	SAMN06806563	PRJNA383787	3.98521	47.5	Afghanistan	NA	Feces	69
IDH-06787	SAMN08357949	PRJNA429698	4.40411	47.3	India	NA	Stool	75
Ogawa 18963	SAMN08999467	PRJNA454191	3.96621	47.5	Russia	NA	Pond Water	69
1270D	SAMN09104983	PRJNA470802	4.01632	47.5	Russia	NA	NA	Unknown ST132
A186	SAMEA889352	PRJEB2215	4.00422	47.2	Argentina	NA	NA	Unknown ST133
A193	SAMEA889364	PRJEB2215	4.00606	47.2	Bolivia	NA	NA	75
A213	SAMEA889274	PRJEB2215	3.94392	47.3	Georgia	NA	NA	Unknown ST134
7682	SAMEA889152	PRJEB2215	4.06031	47.4	Kenya	NA	NA	Unknown ST135
A130	SAMEA889345	PRJEB2215	4.05191	47.2	India	NA	NA	Unknown ST136
6212	SAMEA889354	PRJEB2215	4.041	47.4	kenya	NA	NA	Unknown ST137
6196	SAMEA889240	PRJEB2215	3.13543	47.6	Kenya	NA	NA	Unknown ST138
GP140	SAMEA889169	PRJEB2215	3.91972	47.7	Malaysia	NA	NA	Unknown ST139
4122	SAMEA889265	PRJEB2215	3.74737	48.1	Viet Nam	NA	NA	73
A111	SAMEA889287	PRJEB2215	4.01597	47.3	NA	NA	NA	Unknown ST140
A279	SAMEA889295	PRJEB2215	4.08936	46.3	Sweden	NA	NA	75
VC51	SAMEA889205	PRJEB2215	3.94965	47.2	India	NA	NA	73
A481	SAMEA889213	PRJEB2215	4.06326	46.8	Djibouti	NA	NA	Unknown ST141
A325	SAMEA889218	PRJEB2215	4.00311	46.8	Argentina	NA	NA	73
A103	SAMEA889342	PRJEB2215	4.01949	47.3	NA	NA	NA	73
A200	SAMEA889302	PRJEB2215	4.00539	47.2	Argentina	NA	NA	Unknown ST142
A241	SAMEA889309	PRJEB2215	4.02105	47.2	Viet Nam	NA	NA	Unknown ST143
A231	SAMEA889278	PRJEB2215	4.00722	47.1	Mexico	NA	NA	Unknown ST144
A390	SAMEA889215	PRJEB2215	3.99255	46.9	Bangladesh	NA	NA	73
A109	SAMEA889341	PRJEB2215	4.01831	47	NA	NA	NA	Unknown ST145
A245	SAMEA889277	PRJEB2215	3.98253	47.1	Viet Nam	NA	NA	Unknown ST146
A201	SAMEA889403	PRJEB2215	3.97938	47.2	Argentina	NA	NA	Unknown ST147
9507	SAMN08999468	PRJNA454192	3.99711	47.4	Russia	O49	NA	Unknown ST148

## Sheet: Table S2
Table S2. Core genes of non-O1/O139 V. cholerae identified in this study
No. of genes	locus	products
1	VC00001	Chromosomal replication initiator protein DnaA
2	VC00003	DNA polymerase III subunit beta
3	VC00004	DNA replication and repair protein RecF
4	VC00005	DNA gyrase subunit B
5	VC00007	hypothetical protein
6	VC00008	Small heat shock protein IbpA
7	VC00009	Valine--pyruvate aminotransferase
8	VC00010	Glycine--tRNA ligase beta subunit
9	VC00011	Glycine--tRNA ligase alpha subunit
10	VC00013	hypothetical protein
11	VC00014	hypothetical protein
12	VC00015	Sulfurtransferase TusA
13	VC00016	hypothetical protein
14	VC00017	putative acrylyl-CoA reductase AcuI
15	VC00018	L-threonine dehydratase biosynthetic IlvA
16	VC00019	Dihydroxy-acid dehydratase
17	VC00020	Branched-chain-amino-acid aminotransferase
18	VC00021	Acetolactate synthase isozyme 2 small subunit
19	VC00022	Acetolactate synthase isozyme 2 large subunit
20	VC00023	Competence protein ComM
21	VC00024	putative acyltransferase YihG
22	VC00025	Thiol:disulfide interchange protein DsbA
23	VC00026	Stress response kinase A
24	VC00027	hypothetical protein
25	VC00028	hypothetical protein
26	VC00029	Sporulation-control protein spo0M
27	VC00030	hypothetical protein
28	VC00031	hypothetical protein
29	VC00032	Trk system potassium uptake protein TrkI
30	VC00033	Trk system potassium uptake protein TrkA
31	VC00034	Ribosomal RNA small subunit methyltransferase B
32	VC00035	Methionyl-tRNA formyltransferase
33	VC00036	Peptide deformylase 1
34	VC00037	hypothetical protein
35	VC00038	DNA processing protein DprA
36	VC00039	Protein Smg
37	VC00040	DNA topoisomerase 1
38	VC00041	N5-carboxyaminoimidazole ribonucleotide synthase
39	VC00042	N5-carboxyaminoimidazole ribonucleotide mutase
40	VC00043	Threonylcarbamoyl-AMP synthase
41	VC00044	Oxygen-dependent coproporphyrinogen-III oxidase
42	VC00045	Shikimate dehydrogenase (NADP(+))
43	VC00046	hypothetical protein
44	VC00047	Carnitine operon protein CaiE
45	VC00048	16S ribosomal RNA
46	VC00050	5S ribosomal RNA
47	VC00053	Putative fluoride ion transporter CrcB
48	VC00055	Phosphomethylpyrimidine synthase
49	VC00056	Thiamine-phosphate synthase
50	VC00057	Sulfur carrier protein ThiS adenylyltransferase
51	VC00058	Sulfur carrier protein ThiS
52	VC00059	Thiazole synthase
53	VC00060	2-iminoacetate synthase
54	VC00061	putative dipeptidase PepE
55	VC00062	HTH-type transcriptional regulator YidZ
56	VC00063	Multidrug resistance protein MdtL
57	VC00064	hypothetical protein
58	VC00065	Regulatory protein AsnC
59	VC00066	Cyclic di-GMP phosphodiesterase PdeB
60	VC00067	Ribosomal RNA small subunit methyltransferase J
61	VC00068	hypothetical protein
62	VC00069	hypothetical protein
63	VC00070	Universal stress protein A
64	VC00071	putative bacterial non-heme ferritin
65	VC00072	Universal stress protein B
66	VC00073	Ferredoxin--NADP reductase
67	VC00074	hypothetical protein
68	VC00075	hypothetical protein
69	VC00076	Ubiquinone/menaquinone biosynthesis C-methyltransferase UbiE
70	VC00077	hypothetical protein
71	VC00078	putative protein kinase UbiB
72	VC00079	Sec-independent protein translocase protein TatA
73	VC00080	Sec-independent protein translocase protein TatB
74	VC00081	Sec-independent protein translocase protein TatC
75	VC00082	Cytochrome c551 peroxidase
76	VC00083	DNA damage-inducible protein F
77	VC00084	hypothetical protein
78	VC00085	LexA repressor
79	VC00086	Glycerol-3-phosphate acyltransferase
80	VC00087	4-hydroxybenzoate octaprenyltransferase
81	VC00088	Chorismate pyruvate-lyase
82	VC00089	hypothetical protein
83	VC00090	Methyl-accepting chemotaxis protein II
84	VC00091	Rhomboid protease GlpG
85	VC00092	Thiosulfate sulfurtransferase GlpE
86	VC00093	D-aminoacyl-tRNA deacylase
87	VC00094	Delta-aminolevulinic acid dehydratase
88	VC00095	Acetyltransferase YpeA
89	VC00097	DNA polymerase I
90	VC00099	putative GTP-binding protein EngB
91	VC00100	Cytochrome c4
92	VC00101	Ubiquinone biosynthesis O-methyltransferase
93	VC00102	Der GTPase-activating protein YihI
94	VC00103	hypothetical protein
95	VC00104	Oxygen-independent coproporphyrinogen III oxidase
96	VC00105	Lipopolysaccharide assembly protein B
97	VC00106	Putative uroporphyrinogen-III C-methyltransferase
98	VC00107	Uroporphyrinogen-III synthase
99	VC00108	Porphobilinogen deaminase
100	VC00109	Adenylate cyclase
101	VC00110	Protein CyaY
102	VC00111	Diaminopimelate decarboxylase
103	VC00112	Diaminopimelate epimerase
104	VC00113	hypothetical protein
105	VC00114	Tyrosine recombinase XerC
106	VC00115	5-amino-6-(5-phospho-D-ribitylamino)uracil phosphatase YigB
107	VC00116	Cyclic di-GMP phosphodiesterase CdpA
108	VC00117	hypothetical protein
109	VC00118	hypothetical protein
110	VC00119	Pyridoxal phosphate phosphatase YigL
111	VC00120	Lysophospholipase L2
112	VC00121	Homoserine/homoserine lactone efflux protein
113	VC00122	hypothetical protein
114	VC00123	DNA protection during starvation protein
115	VC00124	hypothetical protein
116	VC00125	hypothetical protein
117	VC00126	hypothetical protein
118	VC00127	hypothetical protein
119	VC00128	Ribosomal RNA small subunit methyltransferase D
120	VC00129	Signal recognition particle receptor FtsY
121	VC00130	Cell division ATP-binding protein FtsE
122	VC00131	Cell division protein FtsX
123	VC00132	RNA polymerase sigma factor RpoH
124	VC00133	Soluble pyridine nucleotide transhydrogenase
125	VC00134	HTH-type transcriptional repressor FabR
126	VC00135	Inner membrane protein YijD
127	VC00136	tRNA/tmRNA (uracil-C(5))-methyltransferase
128	VC00138	Vitamin B12 transporter BtuB
129	VC00139	Extracellular serine proteinase
130	VC00140	Glutamate racemase
131	VC00141	hypothetical protein
132	VC00142	16S ribosomal RNA
133	VC00144	5S ribosomal RNA
134	VC00145	16S ribosomal RNA
135	VC00150	5S ribosomal RNA
136	VC00152	Aminodeoxyfutalosine deaminase
137	VC00153	putative signaling protein
138	VC00154	Nitrogen regulation protein NR(I)
139	VC00155	Nitrogen regulation protein NR(II)
140	VC00156	hypothetical protein
141	VC00157	Glutamine synthetase
142	VC00158	hypothetical protein
143	VC00159	GTP-binding protein TypA/BipA
144	VC00160	hypothetical protein
145	VC00161	hypothetical protein
146	VC00162	D-aminoacyl-tRNA deacylase
147	VC00163	Acetyltransferase
148	VC00164	hypothetical protein
149	VC00165	Phosphoenolpyruvate carboxykinase (ATP)
150	VC00166	33 kDa chaperonin
151	VC00167	Heat shock protein 15
152	VC00168	Type II secretion system protein C
153	VC00169	Type II secretion system protein D
154	VC00170	Type II secretion system protein E
155	VC00171	Type II secretion system protein F
156	VC00172	Type II secretion system protein G
157	VC00173	Type II secretion system protein H
158	VC00174	Type II secretion system protein I
159	VC00175	Type II secretion system protein J
160	VC00176	Putative type II secretion system protein K
161	VC00177	Type II secretion system protein L
162	VC00178	Type II secretion system protein M
163	VC00179	Type II secretion system protein N
164	VC00180	3'(2'),5'-bisphosphate nucleotidase CysQ
165	VC00181	ADP compounds hydrolase NudE
166	VC00182	Fe/S biogenesis protein NfuA
167	VC00183	hypothetical protein
168	VC00184	Pimeloyl-[acyl-carrier protein] methyl ester esterase
169	VC00185	hypothetical protein
170	VC00186	30S ribosomal protein S1
171	VC00187	Transcription elongation factor GreB
172	VC00188	Transcriptional regulatory protein OmpR
173	VC00189	Osmolarity sensor protein EnvZ
174	VC00190	Xanthine permease XanP
175	VC00191	ATP-dependent DNA helicase RecG
176	VC00193	Guanosine-3',5'-bis(diphosphate)3'-pyrophosphohydrolase
177	VC00194	DNA-directed RNA polymerase subunit omega
178	VC00195	Guanylate kinase
179	VC00196	Inner membrane protein YhhQ
180	VC00197	Cation/acetate symporter ActP
181	VC00198	hypothetical protein
182	VC00199	K(+)/H(+) antiporter NhaP2
183	VC00200	putative transcriptional regulatory protein NarL
184	VC00201	Thiol:disulfide interchange protein DsbD
185	VC00202	Pullulanase
186	VC00203	Pullulanase
187	VC00204	Anaerobic C4-dicarboxylate transporter DcuA
188	VC00205	Aspartate ammonia-lyase
189	VC00206	Diguanylate cyclase DosC
190	VC00207	hypothetical protein
191	VC00208	tRNA (cytidine(34)-2'-O)-methyltransferase
192	VC00209	Superoxide dismutase [Mn]
193	VC00210	Sensor histidine kinase CpxA
194	VC00211	Transcriptional regulatory protein CpxR
195	VC00212	Periplasmic protein CpxP
196	VC00213	Ferrous-iron efflux pump FieF
197	VC00214	ATP-dependent 6-phosphofructokinase isozyme 1
198	VC00215	Fructose-1,6-bisphosphatase 1 class 2
199	VC00216	Cell division protein ZapB
200	VC00217	5,10-methylenetetrahydrofolate reductase
201	VC00218	Bifunctional aspartokinase/homoserine dehydrogenase 2
202	VC00219	Cystathionine gamma-synthase
203	VC00220	Met repressor
204	VC00221	NADP-dependent malic enzyme
205	VC00222	50S ribosomal protein L31
206	VC00223	Primosomal protein N
207	VC00224	HTH-type transcriptional repressor CytR
208	VC00225	Cell division protein FtsN
209	VC00226	ATP-dependent protease subunit HslV
210	VC00227	ATP-dependent protease ATPase subunit HslU
211	VC00228	1,4-dihydroxy-2-naphthoate octaprenyltransferase
212	VC00229	Regulator of ribonuclease activity A
213	VC00230	Multidrug export protein MepA
214	VC00231	Triosephosphate isomerase
215	VC00232	5-carboxymethyl-2-hydroxymuconate Delta-isomerase
216	VC00233	hypothetical protein
217	VC00234	hypothetical protein
218	VC00235	hypothetical protein
219	VC00236	10 kDa chaperonin
220	VC00237	60 kDa chaperonin
221	VC00238	hypothetical protein
222	VC00239	L-lysine 2,3-aminomutase
223	VC00240	Elongation factor P
224	VC00241	Fumarate reductase subunit D
225	VC00242	Fumarate reductase subunit C
226	VC00243	Fumarate reductase iron-sulfur subunit
227	VC00244	Fumarate reductase flavoprotein subunit
228	VC00245	Elongation factor P--(R)-beta-lysine ligase
229	VC00246	Thiosulfate sulfurtransferase GlpE
230	VC00247	Protein-export protein SecB
231	VC00248	Glycerol-3-phosphate dehydrogenase [NAD(P)+]
232	VC00249	Serine acetyltransferase
233	VC00250	hypothetical protein
234	VC00251	Phosphoenolpyruvate carboxylase
235	VC00252	Acetylornithine deacetylase
236	VC00253	N-acetyl-gamma-glutamyl-phosphate reductase
237	VC00254	Acetylglutamate kinase
238	VC00255	Argininosuccinate synthase
239	VC00256	Argininosuccinate lyase
240	VC00257	hypothetical protein
241	VC00258	Dihydrolipoyl dehydrogenase
242	VC00259	Hybrid peroxiredoxin hyPrx5
243	VC00260	Hydrogen peroxide-inducible genes activator
244	VC00261	Penicillin-binding protein 1A
245	VC00262	hypothetical protein
246	VC00263	hypothetical protein
247	VC00264	hypothetical protein
248	VC00265	hypothetical protein
249	VC00266	Type IV pilus biogenesis and competence protein PilQ
250	VC00267	Shikimate kinase 1
251	VC00268	3-dehydroquinate synthase
252	VC00269	Cell division protein DamX
253	VC00270	DNA adenine methylase
254	VC00271	Ribulose-phosphate 3-epimerase
255	VC00272	Phosphoglycolate phosphatase
256	VC00273	Tryptophan--tRNA ligase
257	VC00274	hypothetical protein
258	VC00275	hypothetical protein
259	VC00276	Ribosomal protein S12 methylthiotransferase RimO
260	VC00277	Anthranilate synthase component 2
261	VC00278	Succinylornithine transaminase/acetylornithine aminotransferase
262	VC00279	Arginine N-succinyltransferase
263	VC00280	N-succinylglutamate 5-semialdehyde dehydrogenase
264	VC00281	hypothetical protein
265	VC00282	cAMP-activated global transcriptional regulator CRP
266	VC00283	Phosphoribulokinase, plasmid
267	VC00284	hypothetical protein
268	VC00285	hypothetical protein
269	VC00286	hypothetical protein
270	VC00287	putative ABC transporter ATP-binding protein YheS
271	VC00288	Glutathione-regulated potassium-efflux system ancillary protein KefF
272	VC00289	Glutathione-regulated potassium-efflux system protein KefC
273	VC00290	hypothetical protein
274	VC00291	FKBP-type peptidyl-prolyl cis-trans isomerase SlyD
275	VC00292	Isoaspartyl peptidase
276	VC00293	Adenylosuccinate synthetase
277	VC00294	hypothetical protein
278	VC00295	Inner membrane protein YejM
279	VC00296	Ribonuclease R
280	VC00297	23S rRNA (guanosine-2'-O-)-methyltransferase RlmB
281	VC00298	30S ribosomal protein S10
282	VC00299	50S ribosomal protein L3
283	VC00300	50S ribosomal protein L4
284	VC00301	50S ribosomal protein L23
285	VC00302	50S ribosomal protein L2
286	VC00309	50S ribosomal protein L14
287	VC00310	50S ribosomal protein L24
288	VC00311	0S ribosomal protein L5
289	VC00312	30S ribosomal protein S14
290	VC00313	30S ribosomal protein S8
291	VC00314	50S ribosomal protein L6
292	VC00315	50S ribosomal protein L18
293	VC00316	30S ribosomal protein S5
294	VC00317	50S ribosomal protein L30
295	VC00318	50S ribosomal protein L15
296	VC00319	Protein translocase subunit SecY
297	VC00320	50S ribosomal protein L36
298	VC00322	30S ribosomal protein S13
299	VC00323	30S ribosomal protein S11
300	VC00324	30S ribosomal protein S4
301	VC00325	DNA-directed RNA polymerase subunit alpha
302	VC00326	50S ribosomal protein L17
303	VC00327	hypothetical protein
304	VC00343	hypothetical protein
305	VC00344	hypothetical protein
306	VC00345	hypothetical protein
307	VC00346	Peptide methionine sulfoxide reductase MsrA
308	VC00347	Translocation and assembly module TamA
309	VC00348	Translocation and assembly module TamB
310	VC00349	Gamma-glutamylcyclotransferase family protein YtfP
311	VC00350	Inorganic pyrophosphatase
312	VC00351	Fructose-1,6-bisphosphatase class 1
313	VC00352	UDP-N-acetylmuramate--L-alanyl-gamma-D-glutamyl- meso-2,6-diaminoheptandioate ligase
314	VC00353	Flavin prenyltransferase UbiX
315	VC00354	Thiamine-binding periplasmic protein
316	VC00355	Sulfate transport system permease protein CysW
317	VC00356	Thiamine import ATP-binding protein ThiQ
318	VC00357	hypothetical protein
319	VC00359	Magnesium transporter MgtE
320	VC00360	Phosphocarrier protein NPr
321	VC00361	RNase adapter protein RapZ
322	VC00362	Nitrogen regulatory protein
323	VC00363	Ribosome hibernation promoting factor
324	VC00364	RNA polymerase sigma-54 factor
325	VC00365	Lipopolysaccharide export system ATP-binding protein LptB
326	VC00366	Lipopolysaccharide export system protein LptA
327	VC00367	Lipopolysaccharide export system protein LptC
328	VC00368	3-deoxy-D-manno-octulosonate 8-phosphate phosphatase KdsC
329	VC00369	Arabinose 5-phosphate isomerase KdsD
330	VC00370	Inner membrane protein YrbG
331	VC00371	putative phospholipid import ATP-binding protein MlaF
332	VC00372	putative phospholipid ABC transporter permease protein MlaE
333	VC00373	putative phospholipid ABC transporter-binding protein MlaD
334	VC00374	putative phospholipid-binding protein MlaC
335	VC00375	hypothetical protein
336	VC00376	Acid stress protein IbaG
337	VC00377	UDP-N-acetylglucosamine 1-carboxyvinyltransferase
338	VC00378	1-acyl-sn-glycerol-3-phosphate acyltransferase
339	VC00379	2-iminobutanoate/2-iminopropanoate deaminase
340	VC00380	Aspartate carbamoyltransferase regulatory chain
341	VC00381	Aspartate carbamoyltransferase catalytic subunit
342	VC00382	Ornithine carbamoyltransferase
343	VC00383	PhoH-like protein
344	VC00384	RNA polymerase-associated protein RapA
345	VC00385	Ribosomal large subunit pseudouridine synthaseA
346	VC00386	Putative 2-hydroxyacid dehydrogenase
347	VC00387	Valine--tRNA ligase
348	VC00388	DNA polymerase III subunit chi
349	VC00389	Cytosol aminopeptidase
350	VC00390	Lipopolysaccharide export system permease protein LptF
351	VC00391	Lipopolysaccharide export system permease protein LptG
352	VC00392	hypothetical protein
353	VC00394	Cyclic di-GMP phosphodiesterase response regulator RpfG
354	VC00395	16S ribosomal RNA
355	VC00398	5S ribosomal RNA
356	VC00400	5S ribosomal RNA
357	VC00401	hypothetical protein
358	VC00402	3-isopropylmalate dehydratase small subunit 1
359	VC00403	3-isopropylmalate dehydratase large subunit
360	VC00404	3-isopropylmalate dehydrogenase
361	VC00405	2-isopropylmalate synthase
362	VC00406	HTH-type transcriptional regulator BetI
363	VC00407	hypothetical protein
364	VC00408	hypothetical protein
365	VC00409	HTH-type transcriptional regulator LeuO
366	VC00410	Long-chain-fatty-acid--CoA ligase FadD15
367	VC00411	Acetolactate synthase isozyme 3 large subunit
368	VC00412	Acetolactate synthase isozyme 3 small subunit
369	VC00413	D-3-phosphoglycerate dehydrogenase
370	VC00414	Ribose-5-phosphate isomerase A
371	VC00418	hypothetical protein
372	VC00419	2-octaprenyl-6-methoxyphenol hydroxylase
373	VC00420	2-octaprenylphenol hydroxylase
374	VC00421	hypothetical protein
375	VC00422	tRNA-modifying protein YgfZ
376	VC00423	FAD assembly factor SdhE
377	VC00424	hypothetical protein
378	VC00425	L-aspartate oxidase
379	VC00426	ECF RNA polymerase sigma-E factor
380	VC00427	Anti-sigma-E factor RseA
381	VC00428	Sigma-E factor regulatory protein RseB
382	VC00429	hypothetical protein
383	VC00430	Elongation factor 4
384	VC00431	Signal peptidase I
385	VC00432	Ribonuclease 3
386	VC00433	GTPase Era
387	VC00434	DNA repair protein RecO
388	VC00435	Pyridoxine 5'-phosphate synthase
389	VC00436	Holo-[acyl-carrier-protein] synthase
390	VC00437	hypothetical protein
391	VC00438	hypothetical protein
392	VC00439	Diguanylate cyclase DosC
393	VC00440	Signal transduction histidine-protein kinase BarA
394	VC00441	23S rRNA (uracil(1939)-C(5))-methyltransferase RlmD
395	VC00442	GTP pyrophosphokinase
396	VC00443	Nucleoside triphosphate pyrophosphohydrolase
397	VC00444	CTP synthase
398	VC00445	Enolase
399	VC00446	Multifunctional CCA protein
400	VC00447	Putative general secretion pathway protein A
401	VC00448	General secretion pathway protein B
402	VC00449	hypothetical protein
403	VC00450	Low-affinity inorganic phosphate transporter 1
404	VC00451	hypothetical protein
405	VC00452	Inorganic triphosphatase
406	VC00453	hypothetical protein
407	VC00454	Methyl-accepting chemotaxis protein McpH
408	VC00455	Bifunctional glutamine synthetase adenylyltransferase/adenylyl-removing enzyme
409	VC00456	Bifunctional protein HldE
410	VC00457	Outer membrane protein TolC
411	VC00458	ADP-ribose pyrophosphatase
412	VC00459	hypothetical protein
413	VC00460	3',5'-cyclic adenosine monophosphatephosphodiesterase CpdA
414	VC00461	hypothetical protein
415	VC00462	DNA topoisomerase 4 subunit B
416	VC00463	DNA topoisomerase 4 subunit A
417	VC00473	Flavodoxin 2
418	VC00474	Tyrosine recombinase XerD
419	VC00475	Thiol:disulfide interchange protein DsbC
420	VC00476	Single-stranded-DNA-specific exonuclease RecJ
421	VC00477	Trifunctional nucleotide phosphoesterase protein YfkN
422	VC00478	Pyruvate dehydrogenase complex repressor
423	VC00479	Pyruvate dehydrogenase E1 component
424	VC00480	Dihydrolipoyllysine-residue acetyltransferase component of pyruvate dehydrogenase complex
425	VC00481	Dihydrolipoyl dehydrogenase
426	VC00482	RNaseP_bact_a
427	VC00485	Ribosomal RNA small subunit methyltransferase H
428	VC00486	Cell division protein FtsL
429	VC00487	Peptidoglycan D,D-transpeptidase FtsI
430	VC00488	UDP-N-acetylmuramoyl-L-alanyl-D-glutamate--2, 6-diaminopimelate ligase
431	VC00489	UDP-N-acetylmuramoyl-tripeptide--D-alanyl-D- alanine ligase
432	VC00490	Phospho-N-acetylmuramoyl-pentapeptide- transferase
433	VC00491	UDP-N-acetylmuramoylalanine--D-glutamate ligase
434	VC00492	putative peptidoglycan glycosyltransferase FtsW
435	VC00493	UDP-N-acetylglucosamine--N-acetylmuramyl- (pentapeptide) pyrophosphoryl-undecaprenol N-acetylglucosamine transferase
436	VC00494	UDP-N-acetylmuramate--L-alanine ligase
437	VC00495	Cell division protein FtsQ
438	VC00496	Cell division protein FtsA
439	VC00497	Cell division protein FtsZ
440	VC00498	UDP-3-O-acyl-N-acetylglucosamine deacetylase
441	VC00499	hypothetical protein
442	VC00500	Protein translocase subunit SecA
443	VC00501	8-oxo-dGTP diphosphatase
444	VC00502	4-hydroxy-tetrahydrodipicolinate reductase
445	VC00503	Carbamoyl-phosphate synthase small chain
446	VC00504	Carbamoyl-phosphate synthase large chain
447	VC00505	hypothetical protein
448	VC00512	hypothetical protein
449	VC00513	HTH-type transcriptional regulator HdfR
450	VC00514	hypothetical protein
451	VC00515	Vitamin B12-binding protein
452	VC00516	Cobalamin biosynthesis protein CobD
453	VC00517	5'-methylthioadenosine/S-adenosylhomocysteine nucleosidase
454	VC00518	hypothetical protein
455	VC00519	Glutamate synthase [NADPH] small chain
456	VC00520	Glutamate synthase [NADPH] large chain
457	VC00521	Glutamate synthase [NADPH] small chain
458	VC00522	Ferredoxin-dependent glutamate synthase 1
459	VC00523	Ribosomal protein S12 methylthiotransferase RimO
460	VC00524	Phytochrome-like protein cph2
461	VC00525	Aerobic respiration control sensor protein ArcB
462	VC00526	Aerobic respiration control protein ArcA
463	VC00527	hypothetical protein
464	VC00528	Putative 4-hydroxy-4-methyl-2-oxoglutarate aldolase
465	VC00529	hypothetical protein
466	VC00531	Bifunctional aspartokinase/homoserine dehydrogenase 1
467	VC00532	Homoserine kinase
468	VC00533	Threonine synthase
469	VC00534	Autonomous glycyl radical cofactor
470	VC00535	Endonuclease 4
471	VC00536	Uracil-DNA glycosylase
472	VC00537	hypothetical protein
473	VC00538	hypothetical protein
474	VC00539	Amino-acid carrier protein AlsT
475	VC00540	hypothetical protein
476	VC00541	hypothetical protein
477	VC00542	putative metal-dependent hydrolase YjjV
478	VC00543	Putative nucleoside permease NupX
479	VC00544	Deoxyribose-phosphate aldolase
480	VC00545	Thymidine phosphorylase
481	VC00546	Phosphopentomutase
482	VC00547	Purine nucleoside phosphorylase DeoD-type 1
483	VC00548	hypothetical protein
484	VC00549	Phosphoserine phosphatase
485	VC00550	hypothetical protein
486	VC00551	DNA repair protein RadA
487	VC00552	Elongation factor G 1
488	VC00553	Long-chain-fatty-acid--CoA ligase FadD15
489	VC00554	Cyclic di-GMP phosphodiesterase response regulator RpfG
490	VC00555	putative chromate transport protein
491	VC00556	Beta-galactosidase
492	VC00557	HTH-type transcriptional regulator GalR
493	VC00558	tRNA-binding protein YgjH
494	VC00559	hypothetical protein
495	VC00560	Zinc transport protein ZntB
496	VC00561	Alpha-aminoadipate--LysW ligase LysX
497	VC00562	hypothetical protein
498	VC00563	Acetyltransferase YpeA
499	VC00564	hypothetical protein
500	VC00565	2,3,4,5-tetrahydropyridine-2,6-dicarboxylate N-succinyltransferase
501	VC00566	hypothetical protein
502	VC00567	HTH-type transcriptional regulator CysL
503	VC00568	Tellurite resistance protein TehA
504	VC00569	RecBCD enzyme subunit RecC
505	VC00570	RecBCD enzyme subunit RecB
506	VC00571	RecBCD enzyme subunit RecD
507	VC00572	hypothetical protein
508	VC00573	Amino-acid acetyltransferase
509	VC00574	hypothetical protein
510	VC00575	Membrane-bound lytic murein transglycosylase A
511	VC00576	tRNA threonylcarbamoyladenosine dehydratase
512	VC00577	Sulfur acceptor protein CsdE
513	VC00578	Cysteine desulfurase SufS
514	VC00579	hypothetical protein
515	VC00580	2-dehydropantoate 2-reductase
516	VC00581	Nucleoside-specific channel-forming protein tsx
517	VC00582	hypothetical protein
518	VC00583	ECF RNA polymerase sigma factor RpoE
519	VC00584	Anti-sigma-E factor ChrR
520	VC00585	hypothetical protein
521	VC00586	Peptidyl-prolyl cis-trans isomerase A
522	VC00587	hypothetical protein
523	VC00588	Ribosomal RNA large subunit methyltransferase G
524	VC00589	DNA-binding transcriptional regulator BolA
525	VC00590	Na(+)-translocating NADH-quinone reductase subunit A
526	VC00591	Na(+)-translocating NADH-quinone reductase subunit B
527	VC00592	Na(+)-translocating NADH-quinone reductase subunit C
528	VC00593	Na(+)-translocating NADH-quinone reductase subunit D
529	VC00594	Na(+)-translocating NADH-quinone reductase subunit E
530	VC00595	Na(+)-translocating NADH-quinone reductase subunit F
531	VC00596	FAD:protein FMN transferase
532	VC00597	hypothetical protein
533	VC00598	DNA polymerase IV
534	VC00599	hypothetical protein
535	VC00600	putative diguanylate cyclase AdrA
536	VC00601	hypothetical protein
537	VC00602	N-alpha-acetyl-L-2,4-diaminobutyric acid deacetylase
538	VC00603	Ribosomal protein S6--L-glutamate ligase
539	VC00604	hypothetical protein
540	VC00605	Cytosol non-specific dipeptidase
541	VC00606	Adenine permease AdeP
542	VC00607	Xanthine phosphoribosyltransferase
543	VC00608	2,6-dihydropseudooxynicotine hydrolase
544	VC00609	Sigma factor-binding protein Crl
545	VC00610	Glutamate 5-kinase
546	VC00611	Gamma-glutamyl phosphate reductase
547	VC00612	Transcriptional repressor NrdR
548	VC00613	Riboflavin biosynthesis protein RibD
549	VC00614	Riboflavin synthase
550	VC00615	Riboflavin biosynthesis protein RibBA
551	VC00616	6,7-dimethyl-8-ribityllumazine synthase
552	VC00617	N utilization substance protein B
553	VC00618	Thiamine-monophosphate kinase
554	VC00619	Phosphatidylglycerophosphatase A
555	VC00620	hypothetical protein
556	VC00621	Bifunctional uridylyltransferase/uridylyl-removing enzyme
557	VC00622	Methionine aminopeptidase
558	VC00624	30S ribosomal protein S2
559	VC00625	Elongation factor Ts
560	VC00626	Uridylate kinase
561	VC00627	Ribosome-recycling factor
562	VC00628	Ditrans,polycis-undecaprenyl-diphosphate synthase ((2E,6E)-farnesyl-diphosphate specific)
563	VC00629	Phosphatidate cytidylyltransferase
564	VC00630	1-deoxy-D-xylulose 5-phosphate reductoisomerase
565	VC00631	Regulator of sigma-E protease RseP
566	VC00632	Outer membrane protein assembly factor BamA
567	VC00633	Chaperone protein Skp
568	VC00634	UDP-3-O-(3-hydroxymyristoyl)glucosamine N-acyltransferase
569	VC00635	3-hydroxyacyl-[acyl-carrier-protein] dehydratase FabZ
570	VC00636	Acyl-[acyl-carrier-protein]--UDP-N- acetylglucosamine O-acyltransferase
571	VC00637	Lipid-A-disaccharide synthase
572	VC00638	Ribonuclease HII
573	VC00639	DNA polymerase III subunit alpha
574	VC00640	Acetyl-coenzyme A carboxylase carboxyl transferase subunit alpha
575	VC00641	tRNA(Ile)-lysidine synthase
576	VC00642	Cytochrome c-554(548)
577	VC00643	Phenolic acid decarboxylase PadC
578	VC00644	Nitrogen regulatory protein P-II
579	VC00645	hypothetical protein
580	VC00646	Membrane-bound lytic murein transglycosylase D
581	VC00647	Hydroxyacylglutathione hydrolase
582	VC00648	hypothetical protein
583	VC00649	Ribonuclease HI
584	VC00650	DNA polymerase III subunit epsilon
585	VC00651	hypothetical protein
586	VC00652	Acyl-coenzyme A dehydrogenase
587	VC00653	Phosphoheptose isomerase
588	VC00654	Putative glutamine amidotransferase YafJ
589	VC00655	Phosphoribosylglycinamide formyltransferase
590	VC00656	Phosphoribosylformylglycinamidine cyclo-ligase
591	VC00657	Uracil phosphoribosyltransferase
592	VC00658	hypothetical protein
593	VC00659	putative diguanylate cyclase YdaM
594	VC00660	23S rRNA pseudouridine(2604) synthase
595	VC00661	putative DNA endonuclease SmrA
596	VC00662	hypothetical protein
597	VC00664	hypothetical protein
598	VC00665	N,N'-diacetylchitobiase
599	VC00666	hypothetical protein
600	VC00667	Copper-exporting P-type ATPase A
601	VC00668	Glutamate--tRNA ligase
602	VC00669	Outer membrane protein A
603	VC00670	hypothetical protein
604	VC00671	hypothetical protein
605	VC00672	Vibriobactin utilization protein ViuB
606	VC00673	Tyrocidine synthase 3
607	VC00674	hypothetical protein
608	VC00675	hypothetical protein
609	VC00676	hypothetical protein
610	VC00677	hypothetical protein
611	VC00678	hypothetical protein
612	VC00679	hypothetical protein
613	VC00680	Chemotaxis protein CheV
614	VC00681	Chemotaxis protein methyltransferase Cher2
615	VC00682	Flagellar basal body rod protein FlgB
616	VC00683	Flagellar basal-body rod protein FlgC
617	VC00684	Basal-body rod modification protein FlgD
618	VC00685	Flagellar hook protein FlgE
619	VC00686	Flagellar basal-body rod protein FlgF
620	VC00687	Flagellar basal-body rod protein FlgG
621	VC00688	Flagellar L-ring protein
622	VC00689	Flagellar P-ring protein
623	VC00690	Peptidoglycan hydrolase FlgJ
624	VC00691	Flagellar hook-associated protein 1
625	VC00692	Flagellar hook-associated protein 3
626	VC00693	Flagellin D
627	VC00694	Flagellin C
628	VC00711	Ribosome-binding ATPase YchF
629	VC00712	Peptidyl-tRNA hydrolase
630	VC00713	Ribose-phosphate pyrophosphokinase
631	VC00714	4-diphosphocytidyl-2-C-methyl-D-erythritol kinase
632	VC00715	Outer-membrane lipoprotein LolB
633	VC00716	Glutamyl-tRNA reductase
634	VC00717	Peptide chain release factor RF1
635	VC00718	Release factor glutamine methyltransferase
636	VC00719	hypothetical protein
637	VC00720	hypothetical protein
638	VC00721	2-dehydro-3-deoxyphosphooctonate aldolase
639	VC00722	Mannosylglucosyl-3-phosphoglycerate phosphatase
640	VC00723	Cys-tRNA(Pro)/Cys-tRNA(Cys) deacylase YbaK
641	VC00724	Uracil permease
642	VC00725	hypothetical protein
643	VC00726	hypothetical protein
644	VC00727	NAD(P)H dehydrogenase (quinone)
645	VC00728	Arsenate reductase
646	VC00729	Beta-barrel assembly-enhancing protease
647	VC00730	Sulfurtransferase TusA
648	VC00731	AI-2 transport protein TqsA
649	VC00732	Methyl-accepting chemotaxis protein PctB
650	VC00733	Putative peroxiredoxin bcp
651	VC00734	Glycine cleavage system transcriptional repressor
652	VC00735	4-hydroxy-tetrahydrodipicolinate synthase
653	VC00736	Outer membrane protein assembly factor BamC
654	VC00737	hypothetical protein
655	VC00738	hypothetical protein
656	VC00739	Succinyl-diaminopimelate desuccinylase
657	VC00740	Regulatory protein Spx
658	VC00741	hypothetical protein
659	VC00742	hypothetical protein
660	VC00743	Inner membrane protein YfeZ
661	VC00744	putative deferrochelatase/peroxidase YfeX
662	VC00745	Flagellin D
663	VC00746	Flagellin D
664	VC00747	Flagellin B
665	VC00748	hypothetical protein
666	VC00749	B-type flagellar hook-associated protein 2
667	VC00750	hypothetical protein
668	VC00751	Flagellar protein FliS
669	VC00752	Nitrogen assimilation regulatory protein
670	VC00753	Sensor protein ZraS
671	VC00754	Transcriptional regulatory protein ZraR
672	VC00755	Flagellar hook-basal body complex protein FliE
673	VC00756	Flagellar M-ring protein
674	VC00757	Flagellar motor switch protein FliG
675	VC00758	Flagellar assembly protein FliH
676	VC00759	Flagellum-specific ATP synthase
677	VC00760	hypothetical protein
678	VC00761	Flagellar hook-length control protein
679	VC00762	hypothetical protein
680	VC00763	Flagellar motor switch protein FliM
681	VC00764	Flagellar motor switch protein FliN
682	VC00765	Flagellar protein FliO
683	VC00766	Flagellar biosynthetic protein FliP
684	VC00767	hypothetical protein
685	VC00768	hypothetical protein
686	VC00769	Flagellar biosynthetic protein FlhB
687	VC00770	putative DNA endonuclease SmrA
688	VC00771	50S ribosomal protein L3 glutamine methyltransferase
689	VC00772	Chorismate synthase
690	VC00773	hypothetical protein
691	VC00774	Elongation factor P hydroxylase
692	VC00775	hypothetical protein
693	VC00776	NADH-dependent flavin reductase subunit 1
694	VC00777	tRNA 5-methylaminomethyl-2-thiouridine biosynthesis bifunctional protein MnmC
695	VC00778	3-oxoacyl-[acyl-carrier-protein] synthase 1
696	VC00779	Erythronate-4-phosphate dehydrogenase
697	VC00780	Aspartate-semialdehyde dehydrogenase 2
698	VC00781	Ferric uptake regulation protein
699	VC00782	hypothetical protein
700	VC00783	HTH-type transcriptional regulator GltC
701	VC00784	Holin-like protein CidA
702	VC00785	Inner membrane protein YohK
703	VC00786	Flavodoxin
704	VC00787	hypothetical protein
705	VC00788	Esterase YbfF
706	VC00789	Negative modulator of initiation of replication
707	VC00790	Phosphoglucomutase
708	VC00791	hypothetical protein
709	VC00792	GTP cyclohydrolase 1 type 2
710	VC00793	Citrate synthase
711	VC00794	Succinate dehydrogenase cytochrome b556 subunit
712	VC00795	Succinate dehydrogenase hydrophobic membrane anchor subunit
713	VC00796	Succinate dehydrogenase flavoprotein subunit
714	VC00797	Succinate dehydrogenase iron-sulfur subunit
715	VC00798	2-oxoglutarate dehydrogenase E1 component
716	VC00799	Dihydrolipoyllysine-residue succinyltransferase component of 2-oxoglutarate dehydrogenase complex
717	VC00800	Succinate--CoA ligase [ADP-forming] subunit beta
718	VC00801	Succinate--CoA ligase [ADP-forming] subunit alpha
719	VC00802	High-affinity zinc uptake system membrane protein ZnuB
720	VC00803	Zinc import ATP-binding protein ZnuC
721	VC00804	High-affinity zinc uptake system protein ZnuA
722	VC00805	HTH-type transcriptional regulator CdhR
723	VC00807	Fe(2+) transport protein A
724	VC00808	Fe(2+) transporter FeoB
725	VC00809	hypothetical protein
726	VC00810	hypothetical protein
727	VC00811	Arginine--tRNA ligase
728	VC00812	hypothetical protein
729	VC00813	Protease 3
730	VC00814	Phosphohistidine phosphatase SixA
731	VC00815	Flagellar biosynthesis protein FlhA
732	VC00816	Flagellar biosynthesis protein FlhF
733	VC00817	Flagellum site-determining protein YlxH
734	VC00818	RNA polymerase sigma factor FliA
735	VC00819	Chemotaxis protein CheY
736	VC00820	hypothetical protein
737	VC00821	Chemotaxis protein CheA
738	VC00822	Chemotaxis response regulator protein-glutamate methylesterase of group 1 operon
739	VC00823	Sporulation initiation inhibitor protein Soj
740	VC00824	hypothetical protein
741	VC00825	Chemotaxis protein CheW
742	VC00826	hypothetical protein
743	VC00827	Cytochrome c biogenesis ATP-binding export protein CcmA
744	VC00828	Heme exporter protein B
745	VC00829	Heme exporter protein C
746	VC00830	hypothetical protein
747	VC00831	Cytochrome c-type biogenesis protein CcmE
748	VC00832	Cytochrome c-type biogenesis protein CcmF
749	VC00833	Thiol:disulfide interchange protein DsbE
750	VC00834	Cytochrome c-type biogenesis protein CcmH
751	VC00835	Cytochrome c-type biogenesis protein CcmH
752	VC00836	putative phospholipid-binding lipoprotein MlaA
753	VC00837	putative oxidoreductase EphD
754	VC00838	hypothetical protein
755	VC00839	Superoxide dismutase [Fe]
756	VC00840	Glutaredoxin 4
757	VC00841	DNA topoisomerase 3
758	VC00842	Acetoin utilization protein AcuC
759	VC00845	Inner membrane protein YejM
760	VC00846	hypothetical protein
761	VC00847	Nucleoid-associated protein YejK
762	VC00848	hypothetical protein
763	VC00849	Malate-2H(+)/Na(+)-lactate antiporter
764	VC00850	Aspartate-semialdehyde dehydrogenase 1
765	VC00851	hypothetical protein
766	VC00852	Aldehyde-alcohol dehydrogenase
767	VC00853	hypothetical protein
768	VC00854	Bicarbonate transporter BicA
769	VC00855	Ribonuclease E
770	VC00856	Ribosomal large subunit pseudouridine synthase C
771	VC00857	Maf-like protein YceF
772	VC00858	Large ribosomal RNA subunit accumulation protein YceD
773	VC00859	50S ribosomal protein L32
774	VC00860	Phosphate acyltransferase
775	VC00861	3-oxoacyl-[acyl-carrier-protein] synthase 3 protein 1
776	VC00862	Malonyl CoA-acyl carrier protein transacylase
777	VC00863	3-oxoacyl-[acyl-carrier-protein] reductase FabG
778	VC00864	Acyl carrier protein
779	VC00865	3-oxoacyl-[acyl-carrier-protein] synthase 2
780	VC00866	Aminodeoxychorismate lyase
781	VC00867	Endolytic murein transglycosylase
782	VC00868	Thymidylate kinase
783	VC00869	DNA polymerase III subunit delta'
784	VC00870	putative metal-dependent hydrolase YcfH
785	VC00871	PTS system glucose-specific EIICB component
786	VC00872	hypothetical protein
787	VC00873	hypothetical protein
788	VC00874	hypothetical protein
789	VC00875	hypothetical protein
790	VC00876	hypothetical protein
791	VC00877	Pyruvate kinase II
792	VC00878	N-acetylglucosamine repressor
793	VC00879	Chemotaxis protein CheV
794	VC00880	hypothetical protein
795	VC00881	hypothetical protein
796	VC00882	23S rRNA (guanine(745)-N(1))-methyltransferase
797	VC00883	hypothetical protein
798	VC00884	Putative glucose-6-phosphate 1-epimerase
799	VC00885	Glyceraldehyde-3-phosphate dehydrogenase A
800	VC00886	Peptide methionine sulfoxide reductase MsrB
801	VC00887	hypothetical protein
802	VC00888	hypothetical protein
803	VC00889	L-asparaginase 1
804	VC00890	Protease 4
805	VC00891	2,4-dienoyl-CoA reductase [NADPH]
806	VC00892	Formyltetrahydrofolate deformylase
807	VC00893	hypothetical protein
808	VC00894	putative ATP-dependent helicase DinG
809	VC00895	tRNA threonylcarbamoyladenosine biosynthesis protein TsaB
810	VC00896	Outer membrane protein slp
811	VC00897	2-(acetamidomethylene)succinate hydrolase
812	VC00898	2-(acetamidomethylene)succinate hydrolase
813	VC00899	Long-chain-fatty-acid--CoA ligase
814	VC00900	Ribonuclease D
815	VC00901	hypothetical protein
816	VC00902	hypothetical protein
817	VC00903	hypothetical protein
818	VC00904	Deoxyguanosinetriphosphate triphosphohydrolase-like protein
819	VC00905	5'-deoxynucleotidase YfbR
820	VC00906	Glutamate-pyruvate aminotransferase AlaA
821	VC00907	Isochorismate synthase MenF
822	VC00908	2-succinyl-5-enolpyruvyl-6-hydroxy-3-cyclohexene-1-carboxylate synthase
823	VC00909	2-succinyl-6-hydroxy-2,4-cyclohexadiene-1-carboxylate synthase
824	VC00910	1,4-dihydroxy-2-naphthoyl-CoA synthase
825	VC00911	o-succinylbenzoate synthase
826	VC00912	2-succinylbenzoate--CoA ligase
827	VC00913	Inner membrane protein YdcO
828	VC00914	HTH-type transcriptional regulator SutR
829	VC00915	Methyl-accepting chemotaxis protein McpA
830	VC00916	Lysophospholipid transporter LplT
831	VC00917	hypothetical protein
832	VC00918	hypothetical protein
833	VC00919	hypothetical protein
834	VC00920	hypothetical protein
835	VC00921	Lipoprotein NlpE
836	VC00922	Cell division topological specificity factor
837	VC00923	Septum site-determining protein MinD
838	VC00924	Septum site-determining protein MinC
839	VC00925	Protein YcgL
840	VC00926	Membrane-bound lytic murein transglycosylase B
841	VC00927	HTH-type transcriptional regulator DmlR
842	VC00928	Putative nucleoside permease NupX
843	VC00929	Chitinase D
844	VC00930	Cytochrome c-type protein TorY
845	VC00931	Trimethylamine-N-oxide reductase 2
846	VC00932	hypothetical protein
847	VC00933	HTH-type transcriptional regulator DmlR
848	VC00934	hypothetical protein
849	VC00935	3-hydroxybenzoate 4-monooxygenase
850	VC00936	hypothetical protein
851	VC00937	Bifunctional protein FolD protein
852	VC00939	hypothetical protein
853	VC00940	putative phosphatase
854	VC00941	Homoserine/homoserine lactone efflux protein
855	VC00942	hypothetical protein
856	VC00943	hypothetical protein
857	VC00944	Phosphatidate cytidylyltransferase
858	VC00945	hypothetical protein
859	VC00946	putative signaling protein
860	VC00947	hypothetical protein
861	VC00948	hypothetical protein
862	VC00949	hypothetical protein
863	VC00950	C4-dicarboxylate-binding periplasmic protein DctP
864	VC00951	C4-dicarboxylate TRAP transporter small permease protein DctQ
865	VC00952	C4-dicarboxylate TRAP transporter large permease protein DctM
866	VC00953	C4-dicarboxylate transport transcriptional regulatory protein DctD
867	VC00954	C4-dicarboxylate transport sensor protein DctB
868	VC00955	Trigger factor
869	VC00956	ATP-dependent Clp protease proteolytic subunit
870	VC00957	ATP-dependent Clp protease ATP-binding subunit ClpX
871	VC00958	Lon protease
872	VC00959	DNA-binding protein HU-beta
873	VC00961	Peptidyl-prolyl cis-trans isomerase D
874	VC00962	ComE operon protein 1
875	VC00963	Cytidylate kinase
876	VC00964	30S ribosomal protein S1
877	VC00965	Integration host factor subunit beta
878	VC00966	Lipopolysaccharide assembly protein A
879	VC00967	Lipopolysaccharide assembly protein B
880	VC00968	Orotidine 5'-phosphate decarboxylase
881	VC00969	hypothetical protein
882	VC00970	hypothetical protein
883	VC00971	HTH-type transcriptional regulator CysB
884	VC00972	hypothetical protein
885	VC00973	Alanine dehydrogenase
886	VC00974	Leucine-responsive regulatory protein
887	VC00975	DNA translocase FtsK
888	VC00976	Disulfide bond formation protein B
889	VC00977	Na(+)/H(+) antiporter NhaB
890	VC00978	Fatty acid metabolism regulator protein
891	VC00979	hypothetical protein
892	VC00980	Methyl-accepting chemotaxis protein McpP
893	VC00981	Purine nucleoside phosphoramidase
894	VC00982	hypothetical protein
895	VC00983	hypothetical protein
896	VC00984	Penicillin-binding protein activator LpoB
897	VC00985	Thiamine kinase
898	VC00986	hypothetical protein
899	VC00987	NADH dehydrogenase
900	VC00988	Ribosomal-protein-serine acetyltransferase
901	VC00989	Hemolysin
902	VC00990	hypothetical protein
903	VC00991	Transcription-repair-coupling factor
904	VC00992	hypothetical protein
905	VC00993	Lipoprotein-releasing system transmembrane protein LolC
906	VC00994	Lipoprotein-releasing system ATP-binding protein LolD
907	VC00995	Lipoprotein-releasing system transmembrane protein LolE
908	VC00996	hypothetical protein
909	VC00997	ComE operon protein 3
910	VC00998	Lipid A export ATP-binding/permease protein MsbA
911	VC00999	Tetraacyldisaccharide 4'-kinase
912	VC01000	hypothetical protein
913	VC01001	3-deoxy-manno-octulosonate cytidylyltransferase
914	VC01002	hypothetical protein
915	VC01003	hypothetical protein
916	VC01004	hypothetical protein
917	VC01005	hypothetical protein
918	VC01006	hypothetical protein
919	VC01007	Pyruvate formate-lyase 1-activating enzyme
920	VC01008	Methyl-accepting chemotaxis protein McpA
921	VC01009	hypothetical protein
922	VC01010	Formate acetyltransferase 1
923	VC01011	hypothetical protein
924	VC01012	hypothetical protein
925	VC01013	Octopine permease ATP-binding protein P
926	VC01014	Lysine/arginine/ornithine-binding periplasmic protein
927	VC01015	Histidine transport system permease protein HisQ
928	VC01016	Histidine transport system permease protein HisM
929	VC01017	Exodeoxyribonuclease III
930	VC01018	Methyl-accepting chemotaxis protein McpU
931	VC01019	hypothetical protein
932	VC01020	Primosomal replication protein N''
933	VC01021	hypothetical protein
934	VC01022	putative ATP-dependent helicase DinG
935	VC01023	Porin-like protein H
936	VC01024	hypothetical protein
937	VC01025	hypothetical protein
938	VC01026	hypothetical protein
939	VC01027	UDP-2,3-diacylglucosamine hydrolase
940	VC01028	Peptidyl-prolyl cis-trans isomerase B
941	VC01029	Cysteine--tRNA ligase
942	VC01114	Prophage integrase IntA
943	VC01116	Swarming motility protein SwrC
944	VC01117	Solvent efflux pump periplasmic linker SrpA
945	VC01118	hypothetical protein
946	VC01119	Paraquat-inducible protein B
947	VC01120	Paraquat-inducible protein A
948	VC01121	Small-conductance mechanosensitive channel
949	VC01122	hypothetical protein
950	VC01123	hypothetical protein
951	VC01124	hypothetical protein
952	VC01125	HTH-type transcriptional regulator RutR
953	VC01126	Succinate-semialdehyde dehydrogenase [NADP(+)] GabD
954	VC01127	hypothetical protein
955	VC01128	hypothetical protein
956	VC01130	putative HTH-type transcriptional regulator YttP
957	VC01131	Acyl-coenzyme A dehydrogenase
958	VC01132	Enoyl-[acyl-carrier-protein] reductase [NADH] 1
959	VC01133	Translation initiation factor IF-1
960	VC01134	Putative arginyl-tRNA--protein transferase
961	VC01135	Leucyl/phenylalanyl-tRNA--protein transferase
962	VC01136	3-phosphoshikimate 1-carboxyvinyltransferase
963	VC01137	hypothetical protein
964	VC01138	DNA topoisomerase 1
965	VC01139	Glucose-1-phosphate adenylyltransferase
966	VC01140	Glycogen synthase
967	VC01141	3-oxoadipate enol-lactonase 2
968	VC01142	hypothetical protein
969	VC01143	TVP38/TMEM64 family inner membrane protein YdjZ
970	VC01144	DNA transformation protein TfoX1
971	VC01146	HTH-type transcriptional repressor PurR
972	VC01147	Chaperone protein TorD
973	VC01148	TorCAD operon transcriptional regulatory protein TorR
974	VC01149	hypothetical protein
975	VC01150	tRNA 5-carboxymethoxyuridine methyltransferase
976	VC01151	Chromosome partition protein MukF
977	VC01152	Chromosome partition protein MukE
978	VC01153	Chromosome partition protein MukB
979	VC01154	Leucine-responsive regulatory protein
980	VC01155	Cysteine/O-acetylserine efflux protein
981	VC01156	Ribosomal protein S12 methylthiotransferase RimO
982	VC01163	hypothetical protein
983	VC01164	hypothetical protein
984	VC01165	putative acyl-CoA thioester hydrolase
985	VC01166	putative intracellular septation protein A
986	VC01174	Trimethylamine-N-oxide reductase
987	VC01175	Alpha-galactosidase
988	VC01176	hypothetical protein
989	VC01177	hypothetical protein
990	VC01178	putative manganese-dependent inorganic pyrophosphatase
991	VC01179	hypothetical protein
992	VC01180	hypothetical protein
993	VC01181	Putrescine export system ATP-binding protein SapF
994	VC01182	Peptide transport system ATP-binding protein SapD
995	VC01183	Peptide transport system permease protein SapC
996	VC01184	Putrescine export system permease protein SapB
997	VC01185	Peptide transport periplasmic protein SapA
998	VC01186	Psp operon transcriptional activator
999	VC01187	Phage shock protein A
1000	VC01188	Phage shock protein B
1001	VC01189	Phage shock protein C
1002	VC01190	Multidrug resistance protein MexA
1003	VC01191	Toluene efflux pump periplasmic linker protein TtgG
1004	VC01192	Cobalt-zinc-cadmium resistance protein CzcA
1005	VC01193	DNA-3-methyladenine glycosylase 1
1006	VC01213	Sensor histidine kinase RcsC
1007	VC01214	Phytochrome-like protein cph2
1008	VC01215	Beta-barrel assembly-enhancing protease
1009	VC01216	Microbial collagenase
1010	VC01217	Trypsin
1011	VC01218	HTH-type transcriptional regulator SgrR
1012	VC01219	hypothetical protein
1013	VC01220	Alpha-D-glucose 1-phosphate phosphatase YihX
1014	VC01221	hypothetical protein
1015	VC01222	Methyl-accepting chemotaxis protein McpQ
1016	VC01223	hypothetical protein
1017	VC01224	Blue light- and temperature-regulated antirepressor BluF
1018	VC01225	50S ribosomal protein L25
1019	VC01226	Virulence sensor histidine kinase PhoQ
1020	VC01227	Response regulator MprA
1021	VC01228	hypothetical protein
1022	VC01229	Putative DNA repair helicase RadD
1023	VC01241	Carboxynorspermidine/carboxyspermidine decarboxylase
1024	VC01242	Outer membrane porin F
1025	VC01243	Outer membrane efflux protein BepC
1026	VC01244	Leukotoxin
1027	VC01245	hypothetical protein
1028	VC01246	Inner membrane transport protein YnfM
1029	VC01247	HTH-type transcriptional regulator CynR
1030	VC01248	hypothetical protein
1031	VC01249	hypothetical protein
1032	VC01250	Ribosomal RNA large subunit methyltransferase F
1033	VC01251	hypothetical protein
1034	VC01252	Beta-barrel assembly-enhancing protease
1035	VC01253	Homoserine O-succinyltransferase
1036	VC01254	hypothetical protein
1037	VC01255	hypothetical protein
1038	VC01256	hypothetical protein
1039	VC01257	Multidrug resistance protein MdtN
1040	VC01258	hypothetical protein
1041	VC01259	hypothetical protein
1042	VC01260	Sensor histidine kinase DpiB
1043	VC01261	Transcriptional regulatory protein CitT
1044	VC01262	hypothetical protein
1045	VC01263	Chemotaxis protein CheV
1046	VC01264	hypothetical protein
1047	VC01265	hypothetical protein
1048	VC01266	Response regulator PleD
1049	VC01269	hypothetical protein
1050	VC01270	Multidrug resistance protein 3
1051	VC01271	Galactose-1-phosphate uridylyltransferase
1052	VC01272	Galactokinase
1053	VC01273	Aldose 1-epimerase
1054	VC01274	Diguanylate cyclase VdcA
1055	VC01275	Cyclic di-GMP phosphodiesterase YfgF
1056	VC01276	3-oxoacyl-[acyl-carrier-protein] reductase FabG
1057	VC01277	Acetolactate synthase, catabolic
1058	VC01278	Alpha-acetolactate decarboxylase
1059	VC01279	HTH-type transcriptional regulator BenM
1060	VC01281	Catalase
1061	VC01282	hypothetical protein
1062	VC01283	Superoxide dismutase [Cu-Zn]
1063	VC01284	hypothetical protein
1064	VC01285	NADH-quinone oxidoreductase subunit L
1065	VC01286	Transcriptional activator protein NhaR
1066	VC01287	D-alanine--poly(phosphoribitol) ligase subunit 1
1067	VC01288	Lipid A biosynthesis myristoyltransferase
1068	VC01289	hypothetical protein
1069	VC01290	hypothetical protein
1070	VC01291	hypothetical protein
1071	VC01292	hypothetical protein
1072	VC01293	Fumarate hydratase class II
1073	VC01295	Cytochrome bd-II ubiquinol oxidase subunit 1
1074	VC01296	Cytochrome bd-II ubiquinol oxidase subunit 2
1075	VC01297	putative ABC transporter ATP-binding protein YknY
1076	VC01298	Macrolide export ATP-binding/permease protein MacB
1077	VC01299	Macrolide export ATP-binding/permease protein MacB
1078	VC01300	Outer membrane protein TolC
1079	VC01301	Macrolide export protein MacA
1080	VC01302	hypothetical protein
1081	VC01303	HTH-type transcriptional regulator SyrM 1
1082	VC01304	Catalase-peroxidase
1083	VC01305	6-phospho-beta-glucosidase BglA
1084	VC01306	HTH-type transcriptional regulator AscG
1085	VC01307	Putative aminoacrylate peracid reductase RutC
1086	VC01308	Toxin-antitoxin biofilm protein TabA
1087	VC01309	Glycerophosphodiester phosphodiesterase
1088	VC01310	Glycerol-3-phosphate regulon repressor
1089	VC01311	sn-glycerol-3-phosphate import ATP-binding protein UgpC
1090	VC01312	L-arabinose transport system permease protein AraQ
1091	VC01313	sn-glycerol-3-phosphate transport system permease protein UgpA
1092	VC01314	sn-glycerol-3-phosphate-binding periplasmic protein UgpB
1093	VC01315	hypothetical protein
1094	VC01316	Biopolymer transport protein ExbB
1095	VC01317	hypothetical protein
1096	VC01318	Biopolymer transport protein ExbD
1097	VC01319	hypothetical protein
1098	VC01320	hypothetical protein
1099	VC01321	DNA ligase
1100	VC01322	hypothetical protein
1101	VC01323	Multidrug resistance protein NorM
1102	VC01324	hypothetical protein
1103	VC01325	hypothetical protein
1104	VC01326	hypothetical protein
1105	VC01327	Murein DD-endopeptidase MepS/Murein LD-carboxypeptidase
1106	VC01328	Methyl-accepting chemotaxis protein PctC
1107	VC01329	hypothetical protein
1108	VC01330	hypothetical protein
1109	VC01331	N-acetyl-D-glucosamine kinase
1110	VC01332	hypothetical protein
1111	VC01333	hypothetical protein
1112	VC01334	hypothetical protein
1113	VC01335	Molybdopterin molybdenumtransferase
1114	VC01336	Molybdenum cofactor guanylyltransferase
1115	VC01337	Energy-coupling factor transporter ATP-binding protein EcfA3
1116	VC01338	Tungstate uptake system permease protein TupB
1117	VC01339	Tungstate-binding protein TupA
1118	VC01340	Transcriptional regulatory protein ZraR
1119	VC01341	Sensor protein ZraS
1120	VC01342	putative ABC transporter ATP-binding protein YbiT
1121	VC01343	Sulfurtransferase FdhD
1122	VC01344	hypothetical protein
1123	VC01345	hypothetical protein
1124	VC01346	Electron transport complex subunit RsxB
1125	VC01347	Chaperone protein TorD
1126	VC01348	hypothetical protein
1127	VC01349	Formate dehydrogenase H
1128	VC01350	Formate dehydrogenase iron-sulfur subunit
1129	VC01351	Formate dehydrogenase, cytochrome b556(fdo) subunit
1130	VC01352	NAD-dependent protein deacylase
1131	VC01353	hypothetical protein
1132	VC01354	hypothetical protein
1133	VC01355	Phospho-2-dehydro-3-deoxyheptonate aldolase, Trp-sensitive
1134	VC01356	hypothetical protein
1135	VC01357	hypothetical protein
1136	VC01358	Conserved virulence factor B
1137	VC01359	Ribosomal RNA small subunit methyltransferase F
1138	VC01360	Paraquat-inducible protein B
1139	VC01361	Inner membrane protein YebS
1140	VC01362	Putative multidrug export ATP-binding/permease protein
1141	VC01363	Free methionine-R-sulfoxide reductase
1142	VC01364	RNA chaperone ProQ
1143	VC01365	Tail-specific protease
1144	VC01366	Aminopeptidase N
1145	VC01418	Hemolysin secretion protein D, chromosomal
1146	VC01419	Toxin RTX-I translocation ATP-binding protein
1147	VC01420	Autoinducer 2 sensor kinase/phosphatase LuxQ
1148	VC01421	hypothetical protein
1149	VC01422	hypothetical protein
1150	VC01423	Cbb3-type cytochrome c oxidase subunit CcoN1
1151	VC01424	hypothetical protein
1152	VC01425	hypothetical protein
1153	VC01426	Cbb3-type cytochrome c oxidase subunit CcoP2
1154	VC01427	hypothetical protein
1155	VC01428	Copper-exporting P-type ATPase A
1156	VC01429	hypothetical protein
1157	VC01430	hypothetical protein
1158	VC01431	Fumarate and nitrate reduction regulatory protein
1159	VC01432	Universal stress protein E
1160	VC01433	tRNA 2-thiocytidine biosynthesis protein TtcA
1161	VC01434	hypothetical protein
1162	VC01435	hypothetical protein
1163	VC01436	hypothetical protein
1164	VC01437	Spermidine/putrescine import ATP-binding protein PotA
1165	VC01438	Spermidine/putrescine transport system permease protein PotB
1166	VC01439	Inner membrane ABC transporter permease protein YdcV
1167	VC01440	Spermidine/putrescine-binding periplasmic protein
1168	VC01441	Spermidine/putrescine-binding periplasmic protein
1169	VC01442	hypothetical protein
1170	VC01443	hypothetical protein
1171	VC01445	Amino-acid carrier protein AlsT
1172	VC01446	Homoserine/homoserine lactone efflux protein
1173	VC01447	hypothetical protein
1174	VC01448	hypothetical protein
1175	VC01451	Actin cross-linking toxin VgrG1
1176	VC01452	Major exported protein
1177	VC01453	Thermostable carboxypeptidase 1
1178	VC01454	Methyl-accepting chemotaxis protein PctB
1179	VC01459	ATP-dependent RNA helicase RhlE
1180	VC01468	Chemotaxis protein CheA
1181	VC01469	hypothetical protein
1182	VC01470	Chemotaxis protein CheY
1183	VC01471	Methyl-accepting chemotaxis protein PctC
1184	VC01472	Quaternary ammonium compound-resistance protein SugE
1185	VC01473	Cryptochrome-like protein cry2
1186	VC01474	Multidrug resistance protein 3
1187	VC01475	HTH-type transcriptional regulator DmlR
1188	VC01476	Lipoate-protein ligase A
1189	VC01477	Chaperone protein DnaK
1190	VC01478	hypothetical protein
1191	VC01479	hypothetical protein
1192	VC01480	hypothetical protein
1193	VC01481	hypothetical protein
1194	VC01482	hypothetical protein
1195	VC01483	hypothetical protein
1196	VC01484	putative diguanylate cyclase AdrA
1197	VC01485	hypothetical protein
1198	VC01486	Chaperone protein DnaK
1199	VC01487	Chaperone protein HscA
1200	VC01488	putative diguanylate cyclase YcdT
1201	VC01489	hypothetical protein
1202	VC01490	putative signaling protein
1203	VC01491	hypothetical protein
1204	VC01492	hypothetical protein
1205	VC01493	putative diguanylate cyclase YedQ
1206	VC01494	7-cyano-7-deazaguanine synthase
1207	VC01495	7-carboxy-7-deazaguanine synthase
1208	VC01496	hypothetical protein
1209	VC01497	Sugar phosphatase YidA
1210	VC01498	Siroheme synthase
1211	VC01499	Putative amino-acid ABC transporter-binding protein YhdW
1212	VC01500	putative glutamine ABC transporter permease protein GlnM
1213	VC01501	Inner membrane amino-acid ABC transporter permease protein YhdY
1214	VC01502	Glutamine transport ATP-binding protein GlnQ
1215	VC01503	Modulator of FtsH protease YccA
1216	VC01504	Sulfurtransferase TusE
1217	VC01505	Acylphosphatase
1218	VC01506	Ribosomal RNA large subunit methyltransferase I
1219	VC01507	Diguanylate cyclase VdcA
1220	VC01508	Hybrid peroxiredoxin hyPrx5
1221	VC01509	Signal transduction histidine-protein kinase BarA
1222	VC01510	Cyclic di-GMP phosphodiesterase response regulator RpfG
1223	VC01511	Maleylpyruvate isomerase
1224	VC01512	hypothetical protein
1225	VC01513	Homogentisate 1,2-dioxygenase
1226	VC01514	4-hydroxyphenylpyruvate dioxygenase
1227	VC01515	Peptidase T
1228	VC01516	RNA pyrophosphohydrolase
1229	VC01517	putative N-acetyltransferase
1230	VC01518	Acetyl-coenzyme A synthetase
1231	VC01519	2-methyl-aconitate isomerase
1232	VC01520	Aconitate hydratase A
1233	VC01521	2-methylcitrate synthase
1234	VC01522	2-methylisocitrate lyase
1235	VC01523	putative D-xylose utilization operon transcriptional repressor
1236	VC01524	hypothetical protein
1237	VC01525	hypothetical protein
1238	VC01526	hypothetical protein
1239	VC01528	hypothetical protein
1240	VC01529	hypothetical protein
1241	VC01530	Galactoside transport system permease protein MglC
1242	VC01531	Galactose/methyl galactoside import ATP-binding protein MglA
1243	VC01532	D-galactose-binding periplasmic protein
1244	VC01533	hypothetical protein
1245	VC01534	hypothetical protein
1246	VC01535	hypothetical protein
1247	VC01536	Transcriptional regulatory protein RstA
1248	VC01537	Sensor protein RstB
1249	VC01538	Outer membrane protein OmpV
1250	VC01539	hypothetical protein
1251	VC01540	Hydrogenase transcriptional regulatory protein hupR1
1252	VC01541	C4-dicarboxylate transport sensor protein DctB
1253	VC01542	Sodium-dependent dicarboxylate transporter SdcS
1254	VC01543	Methyl-accepting chemotaxis protein McpQ
1255	VC01544	Alanine racemase 2
1256	VC01545	Threonine/homoserine exporter RhtA
1257	VC01546	hypothetical protein
1258	VC01547	Putative ribosomal N-acetyltransferase YdaF
1259	VC01548	Transcriptional regulatory protein TyrR
1260	VC01549	hypothetical protein
1261	VC01550	hypothetical protein
1262	VC01551	hypothetical protein
1263	VC01552	Fumarate hydratase class I, anaerobic
1264	VC01553	Aminodeoxychorismate synthase component 1
1265	VC01554	putative Nudix hydrolase NudL
1266	VC01555	Serine transporter
1267	VC01556	L-serine dehydratase 1
1268	VC01557	6-carboxy-5,6,7,8-tetrahydropterin synthase
1269	VC01558	Methyl-accepting chemotaxis protein McpP
1270	VC01559	Asparagine--tRNA ligase
1271	VC01560	Hydroxymethylpyrimidine/phosphomethylpyrimidine kinase
1272	VC01561	3'3'-cGAMP-specific phosphodiesterase 2
1273	VC01562	Aspartate aminotransferase
1274	VC01563	Hypoxic response protein 1
1275	VC01564	DNA polymerase III PolC-type
1276	VC01565	hypothetical protein
1277	VC01566	Methyl-accepting chemotaxis protein PctA
1278	VC01567	Glucans biosynthesis protein G
1279	VC01568	Glucans biosynthesis glucosyltransferase H
1280	VC01569	HTH-type transcriptional regulator GalR
1281	VC01570	Chitooligosaccharide deacetylase ChbG
1282	VC01571	putative 6-phospho-beta-glucosidase
1283	VC01572	PTS system N,N'-diacetylchitobiose-specific EIIA component
1284	VC01573	Lichenan permease IIC component
1285	VC01574	PTS system oligo-beta-mannoside-specific EIIB component
1286	VC01575	Chitin disaccharide deacetylase
1287	VC01576	Glycine betaine/proline betaine transporter BetS
1288	VC01577	Transcriptional regulator HosA
1289	VC01578	Oxygen regulatory protein NreC
1290	VC01579	Oxygen sensor histidine kinase NreB
1291	VC01580	C4-dicarboxylate TRAP transporter large permease protein DctM
1292	VC01581	hypothetical protein
1293	VC01582	Monocarboxylate 2-oxoacid-binding periplasmic protein
1294	VC01583	hypothetical protein
1295	VC01584	hypothetical protein
1296	VC01585	Hydroxyacylglutathione hydrolase GloC
1297	VC01586	hypothetical protein
1298	VC01587	hypothetical protein
1299	VC01588	hypothetical protein
1300	VC01589	hypothetical protein
1301	VC01590	hypothetical protein
1302	VC01591	Iron-regulated protein A
1303	VC01592	GTP cyclohydrolase-2
1304	VC01593	hypothetical protein
1305	VC01594	Sugar efflux transporter A
1306	VC01597	DNA gyrase subunit A
1307	VC01598	Ubiquinone biosynthesis O-methyltransferase
1308	VC01599	Ribonucleoside-diphosphate reductase 1 subunit alpha
1309	VC01600	Ribonucleoside-diphosphate reductase 1 subunit beta
1310	VC01600	Ribonucleoside-diphosphate reductase 1 subunit beta
1311	VC01601	CDP-6-deoxy-L-threo-D-glycero-4-hexulose-3-dehydrase reductase
1312	VC01602	hypothetical protein
1313	VC01603	Nicotinamide-nucleotide amidohydrolase PncC
1314	VC01604	hypothetical protein
1315	VC01605	hypothetical protein
1316	VC01606	Methyl-accepting chemotaxis protein McpP
1317	VC01607	hypothetical protein
1318	VC01608	hypothetical protein
1319	VC01609	Vitamin B12 import ATP-binding protein BtuD
1320	VC01610	Vitamin B12 import system permease protein BtuC
1321	VC01611	Succinylglutamate desuccinylase
1322	VC01612	Adenosylcobalamin/alpha-ribazole phosphatase
1323	VC01613	Bifunctional adenosylcobalamin biosynthesis protein CobP
1324	VC01614	Adenosylcobinamide-GDP ribazoletransferase
1325	VC01615	Nicotinate-nucleotide--dimethylbenzimidazole phosphoribosyltransferase
1326	VC01616	Peptide methionine sulfoxide reductase MsrB
1327	VC01617	L-cystine uptake protein TcyP
1328	VC01618	Exodeoxyribonuclease I
1329	VC01619	Holin-like protein CidA
1330	VC01620	Inner membrane protein YohK
1331	VC01621	Cytidine deaminase
1332	VC01622	hypothetical protein
1333	VC01623	Formate-dependent phosphoribosylglycinamide formyltransferase
1334	VC01624	Thiopurine S-methyltransferase
1335	VC01625	hypothetical protein
1336	VC01626	hypothetical protein
1337	VC01627	Integration host factor subunit alpha
1338	VC01628	Phenylalanine--tRNA ligase beta subunit
1339	VC01629	Phenylalanine--tRNA ligase alpha subunit
1340	VC01630	hypothetical protein
1341	VC01631	Response regulator PleD
1342	VC01636	CDP-diacylglycerol--glycerol-3-phosphate 3-phosphatidyltransferase
1343	VC01637	UvrABC system protein C
1344	VC01638	Response regulator UvrY
1345	VC01639	DNA polymerase II
1346	VC01640	Putative cyclic-di-GMP phosphodiesterase YjcC
1347	VC01641	hypothetical protein
1348	VC01642	Elongation factor P-like protein
1349	VC01643	hypothetical protein
1350	VC01644	hypothetical protein
1351	VC01645	putative HTH-type transcriptional regulator YurK
1352	VC01646	Imidazolonepropionase
1353	VC01647	Formimidoylglutamase
1354	VC01648	Urocanate hydratase
1355	VC01649	Histidine ammonia-lyase
1356	VC01650	hypothetical protein
1357	VC01651	Trypsin
1358	VC01652	hypothetical protein
1359	VC01653	putative FAD-linked oxidoreductase
1360	VC01654	hypothetical protein
1361	VC01655	hypothetical protein
1362	VC01656	putative lipoprotein YiaD
1363	VC01657	Secretory immunoglobulin A-binding protein EsiB
1364	VC01658	hypothetical protein
1365	VC01659	hypothetical protein
1366	VC01660	Phosphoribosylaminoimidazole-succinocarboxamide synthase
1367	VC01661	hypothetical protein
1368	VC01662	NAD-dependent malic enzyme
1369	VC01663	hypothetical protein
1370	VC01664	hypothetical protein
1371	VC01665	putative diguanylate cyclase YdaM
1372	VC01666	Cysteine desulfurase SufS
1373	VC01667	hypothetical protein
1374	VC01668	Thioredoxin reductase
1375	VC01669	ATP-binding/permease protein CydD
1376	VC01670	Lipid A export ATP-binding/permease protein MsbA
1377	VC01671	Ribosomal large subunit pseudouridine synthase B
1378	VC01672	Threonylcarbamoyl-AMP synthase
1379	VC01673	5'-3' exoribonuclease
1380	VC01675	Anthranilate synthase component 1
1381	VC01676	Anthranilate synthase component 2
1382	VC01677	Bifunctional protein TrpGD
1383	VC01678	Tryptophan biosynthesis protein TrpCF
1384	VC01679	Tryptophan synthase beta chain
1385	VC01680	Tryptophan synthase alpha chain
1386	VC01681	Proton/glutamate-aspartate symporter
1387	VC01682	Thymidine kinase
1388	VC01683	Aspartate--tRNA ligase
1389	VC01684	hypothetical protein
1390	VC01685	Carboxy-S-adenosyl-L-methionine synthase
1391	VC01686	tRNA U34 carboxymethyltransferase
1392	VC01687	hypothetical protein"
1393	VC01688	hypothetical protein
1394	VC01689	Ribosomal protein S6--L-glutamate ligase
1395	VC01690	Phosphoserine aminotransferase
1396	VC01691	hypothetical protein
1397	VC01692	Sporulation kinase D
1398	VC01693	Hydrogenase transcriptional regulatory protein hupR1
1399	VC01694	hypothetical protein
1400	VC01695	DNA transformation protein TfoX1
1401	VC01696	hypothetical protein
1402	VC01697	Lysine exporter LysO
1403	VC01698	hypothetical protein
1404	VC01699	L-2,4-diaminobutyrate decarboxylase
1405	VC01700	HTH-type transcriptional regulator HexR
1406	VC01701	1,3-propanediol dehydrogenase
1407	VC01702	Glutaredoxin 1
1408	VC01703	Aspartate/alanine antiporter
1409	VC01704	ATP-dependent Clp protease ATP-binding subunit ClpA
1410	VC01705	ATP-dependent Clp protease adapter protein ClpS
1411	VC01706	Cold shock-like protein CspD
1412	VC01707	Isocitrate dehydrogenase [NADP] 2
1413	VC01708	Ribosomal large subunit pseudouridine synthase E
1414	VC01709	Phosphoribosyl-AMP cyclohydrolase
1415	VC01710	Imidazole glycerol phosphate synthase subunit HisF
1416	VC01711	1-(5-phosphoribosyl)-5-[(5-phosphoribosylamino)methylideneamino] imidazole-4-carboxamide isomerase
1417	VC01712	Imidazole glycerol phosphate synthase subunit HisH
1418	VC01713	Histidine biosynthesis bifunctional protein HisB
1419	VC01714	Histidinol-phosphate aminotransferase
1420	VC01715	Histidinol dehydrogenase
1421	VC01716	ATP phosphoribosyltransferase
1422	VC01718	Malate-2H(+)/Na(+)-lactate antiporter
1423	VC01720	DNA-binding protein H-NS
1424	VC01721	Inosine-guanosine kinase
1425	VC01722	tRNA-specific 2-thiouridylase MnmA
1426	VC01723	High frequency lysogenization protein HflD
1427	VC01724	Adenylosuccinate lyase
1428	VC01725	hypothetical protein
1429	VC01726	hypothetical protein
1430	VC01727	hypothetical protein
1431	VC01728	Tuberculostearic acid methyltransferase UfaA1
1432	VC01729	hypothetical protein
1433	VC01730	hypothetical protein
1434	VC01731	Serine 3-dehydrogenase
1435	VC01732	hypothetical protein
1436	VC01733	Protease HtpX
1437	VC01734	hypothetical protein
1438	VC01735	ATP-dependent dethiobiotin synthetase BioD 1
1439	VC01736	Malonyl-[acyl-carrier protein] O-methyltransferase
1440	VC01737	8-amino-7-oxononanoate synthase
1441	VC01738	Biotin synthase
1442	VC01739	Adenosylmethionine-8-amino-7-oxononanoate aminotransferase
1443	VC01740	Serine--tRNA ligase
1444	VC01741	Replication-associated recombination protein A"
1445	VC01742	Outer-membrane lipoprotein carrier protein
1446	VC01743	hypothetical protein
1447	VC01744	tRNA-dihydrouridine(16) synthase
1448	VC01745	putative diguanylate cyclase AdrA
1449	VC01746	Aliphatic sulfonates import ATP-binding protein SsuB
1450	VC01747	hypothetical protein
1451	VC01748	hypothetical protein
1452	VC01749	DNA-binding protein
1453	VC01750	hypothetical protein
1454	VC01751	Acetate kinase
1455	VC01752	Phosphate acetyltransferase
1456	VC01753	Glutathionyl-hydroquinone reductase YqjG
1457	VC01754	Oligopeptide transport ATP-binding protein OppF
1458	VC01755	Oligopeptide transport ATP-binding protein OppD
1459	VC01756	Oligopeptide transport system permease protein OppC
1460	VC01757	Oligopeptide transport system permease protein OppB
1461	VC01758	Periplasmic oligopeptide-binding protein
1462	VC01759	Phosphate-import protein PhnD
1463	VC01760	Sporulation kinase D
1464	VC01761	Hydrogenase transcriptional regulatory protein hupR1
1465	VC01762	Phytochrome-like protein cph2
1466	VC01763	Sensor protein ZraS
1467	VC01764	Sporulation kinase E
1468	VC01765	hypothetical protein
1469	VC01766	Chemotaxis protein CheY
1470	VC01767	hypothetical protein
1471	VC01768	hypothetical protein
1472	VC01769	Threonylcarbamoyl-AMP synthase
1473	VC01770	hypothetical protein
1474	VC01771	TCP pilus virulence regulatory protein
1475	VC01772	Putative lipoprotein LppC
1476	VC01773	hypothetical protein
1477	VC01774	Chitodextrinase
1478	VC01775	hypothetical protein
1479	VC01776	hypothetical protein
1480	VC01777	Glyceraldehyde-3-phosphate dehydrogenase 3
1481	VC01778	Arsenic resistance transcriptional regulator ArsR1
1482	VC01780	putative diguanylate cyclase YeaP
1483	VC01781	hypothetical protein
1484	VC01782	DNA base-flipping protein
1485	VC01783	hypothetical protein
1486	VC01784	Acyl-CoA thioesterase 2
1487	VC01785	DNA-binding transcriptional activator DecR
1488	VC01786	putative siderophore biosynthesis protein SbnA
1489	VC01787	putative protease SohB
1490	VC01788	putative oxidoreductase YciK
1491	VC01789	hypothetical protein
1492	VC01790	hypothetical protein
1493	VC01791	Recombination protein RecR
1494	VC01792	Nucleoid-associated protein YbaB
1495	VC01793	DNA polymerase III subunit tau
1496	VC01794	Adenine phosphoribosyltransferase
1497	VC01795	Inner membrane protein YbaN
1498	VC01796	hypothetical protein
1499	VC01797	Regulator of RpoS
1500	VC01798	HTH-type transcriptional regulator DmlR
1501	VC01799	Putative NAD(P)H nitroreductase YdjA
1502	VC01800	Fatty acid oxidation complex subunit alpha
1503	VC01801	3-ketoacyl-CoA thiolase
1504	VC01802	ECF RNA polymerase sigma factor EcfG
1505	VC01803	hypothetical protein
1506	VC01804	Long-chain fatty acid transport protein
1507	VC01805	47 kDa outer membrane protein
1508	VC01806	Low molecular weight protein-tyrosine-phosphatase YfkJ
1509	VC01807	Cob(I)yrinic acid a,c-diamide adenosyltransferase
1510	VC01808	hypothetical protein
1511	VC01809	Uridine kinase
1512	VC01810	Iron-sulfur cluster carrier protein
1513	VC01811	Methionine--tRNA ligase
1514	VC01812	hypothetical protein
1515	VC01813	Uridine phosphorylase
1516	VC01814	Lead, cadmium, zinc and mercury-transporting ATPase
1517	VC01815	Inosine-5'-monophosphate dehydrogenase
1518	VC01816	Phytochrome-like protein cph2
1519	VC01817	Molybdopterin synthase catalytic subunit
1520	VC01818	Molybdopterin synthase sulfur carrier subunit
1521	VC01819	Cyclic pyranopterin monophosphate synthase
1522	VC01820	Molybdenum cofactor biosynthesis protein B
1523	VC01821	GTP 3',8-cyclase
1524	VC01823	Putative gluconeogenesis factor
1525	VC01824	Phosphorelay protein LuxU
1526	VC01825	Regulatory protein LuxO
1527	VC01827	UvrABC system protein B
1528	VC01829	Electron transport complex subunit RsxA
1529	VC01830	Electron transport complex subunit RsxB
1530	VC01831	Electron transport complex subunit RsxC
1531	VC01832	Electron transport complex subunit RsxD
1532	VC01833	Electron transport complex subunit RsxG
1533	VC01834	Electron transport complex subunit RsxE
1534	VC01835	Endonuclease III
1535	VC01836	Lactoylglutathione lyase
1536	VC01837	hypothetical protein
1537	VC01838	Peptidoglycan-binding protein ArfA
1538	VC01839	Ribonuclease T
1539	VC01840	hypothetical protein
1540	VC01841	Amidophosphoribosyltransferase
1541	VC01842	Colicin V production protein
1542	VC01843	Cell division protein DedD
1543	VC01844	Dihydrofolate synthase/folylpolyglutamate synthase
1544	VC01845	Acetyl-coenzyme A carboxylase carboxyl transferase subunit beta
1545	VC01846	tRNA pseudouridine synthase A
1546	VC01847	hypothetical protein
1547	VC01848	similar to AA sequence:UniProtKB:P00962
1548	VC01849	PTS system N-acetylglucosamine-specific EIICBA component
1549	VC01850	N-acetylglucosamine-6-phosphate deacetylase
1550	VC01851	N-acetylglucosamine repressor
1551	VC01852	Inner membrane protein YbaL
1552	VC01853	Asparagine synthetase B [glutamine-hydrolyzing]
1553	VC01854	Transcription antitermination protein RfaH
1554	VC01855	Dipeptide and tripeptide permease A
1555	VC01856	Ferrochelatase
1556	VC01857	Adenylate kinase
1557	VC01858	Chaperone protein HtpG
1558	VC01859	Transcriptional activator CadC
1559	VC01860	Transmembrane regulatory protein ToxS
1560	VC01861	hypothetical protein
1561	VC01862	Phosphodiesterase YfcE
1562	VC01863	Epimerase family protein
1563	VC01864	putative oxidoreductase
1564	VC01865	Thioredoxin 1
1565	VC01866	Modulator of FtsH protease HflK
1566	VC01867	Inner membrane protein YbbJ
1567	VC01868	HTH-type transcriptional regulator CueR
1568	VC01869	hypothetical protein
1569	VC01870	Chitoporin
1570	VC01871	DNA ligase
1571	VC01872	Cell division protein ZipA
1572	VC01873	Sulfate transporter CysZ
1573	VC01874	Cysteine synthase A
1574	VC01875	Phosphocarrier protein HPr
1575	VC01876	Phosphoenolpyruvate-protein phosphotransferase
1576	VC01877	PTS system glucose-specific EIIA component
1577	VC01878	2-octaprenyl-3-methyl-6-methoxy-1,4-benzoquinol hydroxylase
1578	VC01879	tRNA-2-methylthio-N(6)-dimethylallyladenosine synthase
1579	VC01880	PhoH-like protein
1580	VC01881	Endoribonuclease YbeY
1581	VC01882	Magnesium and cobalt efflux protein CorC
1582	VC01883	Apolipoprotein N-acyltransferase
1583	VC01884	hypothetical protein
1584	VC01885	Leucine--tRNA ligase
1585	VC01886	LPS-assembly lipoprotein LptE
1586	VC01887	DNA polymerase III subunit delta
1587	VC01888	Ribosomal silencing factor RsfS
1588	VC01889	Ribosomal RNA large subunit methyltransferase H
1589	VC01890	Peptidoglycan D,D-transpeptidase MrdA
1590	VC01891	Peptidoglycan glycosyltransferase MrdB
1591	VC01892	Endolytic peptidoglycan transglycosylase RlpA
1592	VC01893	D-alanyl-D-alanine carboxypeptidase DacA
1593	VC01894	hypothetical protein
1594	VC01895	Octanoyltransferase
1595	VC01896	Lipoyl synthase
1596	VC01897	hypothetical protein
1597	VC01898	Serine hydroxymethyltransferase
1598	VC01899	hypothetical protein
1599	VC01900	hypothetical protein
1600	VC01901	hypothetical protein
1601	VC01902	Tyrosine-protein kinase ptk
1602	VC01903	hypothetical protein
1603	VC01904	hypothetical protein
1604	VC01905	UDP-glucose:undecaprenyl-phosphate glucose-1-phosphate transferase
1605	VC01906	hypothetical protein
1606	VC01907	hypothetical protein
1607	VC01908	Metalloprotease StcE
1608	VC01909	hypothetical protein
1609	VC01910	hypothetical protein
1610	VC01911	N-acetylglucosaminyldiphosphoundecaprenol N-acetyl-beta-D-mannosaminyltransferase
1611	VC01912	hypothetical protein
1612	VC01913	D-inositol 3-phosphate glycosyltransferase
1613	VC01914	Phenylacetate-coenzyme A ligase
1614	VC01915	Serine acetyltransferase
1615	VC01916	hypothetical protein
1616	VC01917	hypothetical protein
1617	VC01918	N-acetyl-alpha-D-glucosaminyl L-malate synthase
1618	VC01919	Serine acetyltransferase
1619	VC01920	UDP-N-acetyl-D-mannosamine dehydrogenase
1620	VC01921	UDP-N-acetylglucosamine 2-epimerase
1621	VC01922	hypothetical protein
1622	VC01923	hypothetical protein
1623	VC01924	Efflux pump membrane transporter BepE
1624	VC01925	Multidrug resistance protein MdtA
1625	VC01930	Trehalose-6-phosphate hydrolase
1626	VC01931	PTS system trehalose-specific EIIBC component
1627	VC01932	HTH-type transcriptional regulator TreR
1628	VC01933	D-glycero-beta-D-manno-heptose-1,7-bisphosphate 7-phosphatase
1629	VC01934	Methionine import ATP-binding protein MetN
1630	VC01935	D-methionine transport system permease protein MetI
1631	VC01936	D-methionine-binding lipoprotein MetQ
1632	VC01937	hypothetical protein
1633	VC01938	Protein Syd
1634	VC01939	NADPH-dependent 7-cyano-7-deazaguanine reductase
1635	VC01940	hypothetical protein
1636	VC01941	Response regulator PleD
1637	VC01942	hypothetical protein
1638	VC01943	Flap endonuclease Xni
1639	VC01944	hypothetical protein
1640	VC01945	Glycine cleavage system transcriptional activator
1641	VC01947	tRNA sulfurtransferase
1642	VC01948	Motility protein B
1643	VC01949	Chemotaxis protein PomA
1644	VC01950	Exodeoxyribonuclease 7 small subunit
1645	VC01951	Farnesyl diphosphate synthase
1646	VC01952	1-deoxy-D-xylulose-5-phosphate synthase
1647	VC01953	tRNA pseudouridine synthase C
1648	VC01954	hypothetical protein
1649	VC01955	hypothetical protein
1650	VC01956	hypothetical protein
1651	VC01957	hypothetical protein
1652	VC01959	hypothetical protein
1653	VC01960	hypothetical protein
1654	VC01961	p-aminobenzoyl-glutamate transport protein
1655	VC01962	50S ribosomal protein L36 2
1656	VC01963	50S ribosomal protein L31 type B
1657	VC01964	tRNA (adenine(37)-N6)-methyltransferase
1658	VC01965	Proline--tRNA ligase
1659	VC01966	Inner membrane protein YebE
1660	VC01967	hypothetical protein
1661	VC01968	hypothetical protein
1662	VC01969	hypothetical protein
1663	VC01970	Phosphoribosylformylglycinamidine synthase
1664	VC01971	Membrane-bound lytic murein transglycosylase F
1665	VC01972	hypothetical protein
1666	VC01973	tRNA-specific adenosine deaminase
1667	VC01974	p-aminobenzoyl-glutamate transport protein
1668	VC01975	hypothetical protein
1669	VC01976	hypothetical protein
1670	VC01977	hypothetical protein
1671	VC01978	hypothetical protein
1672	VC01979	Fimbrial protein
1673	VC01980	Chaperone protein DnaJ
1674	VC01981	Chaperone protein DnaK
1675	VC01982	Protein GrpE
1676	VC01983	NAD kinase
1677	VC01984	DNA repair protein RecN
1678	VC01985	Outer membrane protein assembly factor BamE
1679	VC01986	Persistence and stress-resistance antitoxin PasI
1680	VC01987	Persistence and stress-resistance toxin PasT
1681	VC01988	SsrA-binding protein
1682	VC01989	transfer-messenger RNA, SsrA
1683	VC01991	Prophage integrase IntA
1684	VC02030	hypothetical protein
1685	VC02031	intracellular septation protein A
1686	VC02032	hypothetical protein
1687	VC02033	Ferredoxin 1
1688	VC02034	23S rRNA (guanosine-2'-O-)-methyltransferase RlmB
1689	VC02035	hypothetical protein
1690	VC02036	2-(5''-triphosphoribosyl)-3'-dephosphocoenzyme-A synthase
1691	VC02037	Apo-citrate lyase phosphoribosyl-dephospho-CoA transferase
1692	VC02038	Citrate lyase alpha chain
1693	VC02039	Citrate lyase subunit beta
1694	VC02040	Citrate lyase acyl carrier protein
1695	VC02041	[Citrate [pro-3S]-lyase] ligase
1696	VC02042	Citrate-sodium symporter
1697	VC02043	oxaloacetate decarboxylase gamma chain
1698	VC02044	Methylmalonyl-CoA carboxyltransferase 5S subunit
1699	VC02045	Oxaloacetate decarboxylase beta chain
1700	VC02046	Sensor histidine kinase CitA
1701	VC02047	Transcriptional regulatory protein DpiA
1702	VC02048	hypothetical protein
1703	VC02049	hypothetical protein
1704	VC02050	Glycine cleavage system transcriptional activator
1705	VC02051	D-amino acid dehydrogenase 1
1706	VC02052	Sodium/proton-dependent alanine carrier protein
1707	VC02053	Putative alkyl/aryl-sulfatase YjcS
1708	VC02054	HTH-type transcriptional regulator LeuO
1709	VC02055	Enterobactin synthase component D
1710	VC02056	Ferric enterobactin transport ATP-binding protein FepC
1711	VC02057	Ferric enterobactin transport system permease protein FepG
1712	VC02058	putative siderophore transport system permease protein YfiZ
1713	VC02059	Ferrienterobactin-binding periplasmic protein
1714	VC02060	Dimodular nonribosomal peptide synthase
1715	VC02061	2,3-dihydro-2,3-dihydroxybenzoate dehydrogenase
1716	VC02062	Isochorismate synthase DhbC
1717	VC02063	2,3-dihydroxybenzoate-AMP ligase
1718	VC02064	Vibriobactin-specific isochorismatase
1719	VC02065	Succinate-acetate/proton symporter SatP
1720	VC02066	Chitodextrinase
1721	VC02067	GMP synthase [glutamine-hydrolyzing]
1722	VC02068	Inosine-5'-monophosphate dehydrogenase
1723	VC02069	Exodeoxyribonuclease 7 large subunit
1724	VC02070	hypothetical protein
1725	VC02071	hypothetical protein
1726	VC02072	GTPase Der
1727	VC02073	Outer membrane protein assembly factor BamB
1728	VC02074	hypothetical protein
1729	VC02075	Histidine--tRNA ligase
1730	VC02076	4-hydroxy-3-methylbut-2-en-1-yl diphosphate synthase (flavodoxin)
1731	VC02077	Cytoskeleton protein RodZ
1732	VC02078	Dual-specificity RNA methyltransferase RlmN
1733	VC02079	Nucleoside diphosphate kinase
1734	VC02080	Peptidase B
1735	VC02081	hypothetical protein
1736	VC02082	2Fe-2S ferredoxin
1737	VC02083	Chaperone protein HscA
1738	VC02084	Co-chaperone protein HscB
1739	VC02085	Iron-binding protein IscA
1740	VC02086	Iron-sulfur cluster assembly scaffold protein IscU
1741	VC02087	Cysteine desulfurase IscS
1742	VC02088	HTH-type transcriptional regulator IscR
1743	VC02089	tRNA (cytidine/uridine-2'-O-)-methyltransferase TrmJ
1744	VC02090	Inositol-1-monophosphatase
1745	VC02091	hypothetical protein
1746	VC02092	Modulator protein MzrA
1747	VC02093	hypothetical protein
1748	VC02094	Queuine tRNA-ribosyltransferase
1749	VC02095	S-adenosylmethionine:tRNA ribosyltransferase-isomerase
1750	VC02096	Inosine-5'-monophosphate dehydrogenase
1751	VC02097	Isocitrate lyase
1752	VC02098	Malate synthase A
1753	VC02099	Hydrogen peroxide-inducible genes activator
1754	VC02100	putative peroxiredoxin
1755	VC02101	Copper homeostasis protein CutC
1756	VC02102	hypothetical protein
1757	VC02103	Phosphate-specific transport system accessory protein PhoU
1758	VC02104	Phosphate import ATP-binding protein PstB
1759	VC02105	Phosphate transport system permease protein PstA
1760	VC02106	Phosphate transport system permease protein PstC1
1761	VC02107	Polyphosphate kinase
1762	VC02108	Exopolyphosphatase
1763	VC02109	Phosphate-binding protein PstS
1764	VC02110	Phosphate regulon sensor protein PhoR
1765	VC02111	Phosphate regulon transcriptional regulatory protein PhoB
1766	VC02112	Recombination-associated protein RdgC
1767	VC02113	putative protease YdcP
1768	VC02114	putative ferredoxin-like protein YfhL
1769	VC02115	NADPH-flavin oxidoreductase
1770	VC02116	hypothetical protein
1771	VC02120	16S ribosomal RNA
1772	VC02121	Chaperone protein ClpB
1773	VC02122	Laccase domain protein YfiH
1774	VC02123	Ribosomal large subunit pseudouridine synthase D
1775	VC02124	Outer membrane protein assembly factor BamD
1776	VC02125	Ribosome-associated factor Y
1777	VC02127	P-protein
1778	VC02128	Putrescine-binding periplasmic protein SpuD
1779	VC02129	putative signaling protein
1780	VC02130	Non-canonical purine NTP phosphatase"
1781	VC02131	Trp operon repressor
1782	VC02132	Soluble lytic murein transglycosylase
1783	VC02133	Energy-dependent translational throttle protein EttA
1784	VC02134	Cyclic diguanosine monophosphate-binding protein
1785	VC02135	T-protein
1786	VC02136	Phospho-2-dehydro-3-deoxyheptonate aldolase, Tyr-sensitive
1787	VC02137	Sensor histidine kinase YehU
1788	VC02138	Transcriptional regulatory protein YehT
1789	VC02139	Beta-hexosaminidase
1790	VC02140	Anhydro-N-acetylmuramic acid kinase
1791	VC02141	N-acetylmuramic acid 6-phosphate etherase
1792	VC02142	K(+)/H(+) antiporter NhaP2
1793	VC02143	hypothetical protein
1794	VC02144	Inner membrane protein YjiY
1795	VC02145	4-hydroxy-3-methylbut-2-enyl diphosphate reductase
1796	VC02146	FKBP-type 16 kDa peptidyl-prolyl cis-trans isomerase
1797	VC02147	Lipoprotein signal peptidase
1798	VC02148	Isoleucine--tRNA ligase
1799	VC02149	Riboflavin biosynthesis protein RibF
1800	VC02150	putative lipid II flippase MurJ
1801	VC02151	30S ribosomal protein S20
1802	VC02152	Transcriptional activator HlyU
1803	VC02153	Transcriptional activator protein NhaR
1804	VC02154	hypothetical protein
1805	VC02155	Thymidylate synthase
1806	VC02156	Prolipoprotein diacylglyceryl transferase
1807	VC02157	hypothetical protein
1808	VC02158	Phosphoenolpyruvate-dependent phosphotransferase system
1809	VC02159	RNA pyrophosphohydrolase
1810	VC02160	DNA mismatch repair protein MutH
1811	VC02161	General stress protein 69
1812	VC02162	hypothetical protein
1813	VC02163	Transcriptional regulatory protein ZraR
1814	VC02164	Lysine--tRNA ligase, heat inducible
1815	VC02165	Peptide chain release factor RF2
1816	VC02166	Branched-chain amino acid transport system 2 carrier protein
1817	VC02167	tRNA1(Val) (adenine(37)-N6)-methyltransferase
1818	VC02168	ATP-dependent RNA helicase SrmB
1819	VC02169	Peptide chain release factor RF3
1820	VC02170	Cyclic di-GMP phosphodiesterase Gmr
1821	VC02171	Ribosomal-protein-alanine acetyltransferase
1822	VC02172	DNA polymerase III subunit psi
1823	VC02173	hypothetical protein
1824	VC02174	hypothetical protein
1825	VC02175	putative signaling protein
1826	VC02176	putative protease YhbU
1827	VC02177	hypothetical protein
1828	VC02178	Multidrug export protein MepA
1829	VC02179	Transcriptional regulator SlyA
1830	VC02180	Lipoprotein NlpI
1831	VC02181	Polyribonucleotide nucleotidyltransferase
1832	VC02182	30S ribosomal protein S15
1833	VC02184	tRNA pseudouridine synthase B
1834	VC02185	Ribosome-binding factor A
1835	VC02186	Translation initiation factor IF-2
1836	VC02187	Transcription termination/antitermination protein NusA
1837	VC02188	Ribosome maturation factor RimP
1838	VC02192	Protein-export membrane protein SecG
1839	VC02193	hypothetical protein
1840	VC02194	Phosphoglucosamine mutase
1841	VC02195	Dihydropteroate synthase
1842	VC02196	ATP-dependent zinc metalloprotease FtsH
1843	VC02197	Ribosomal RNA large subunit methyltransferase E
1844	VC02198	RNA-binding protein YhbY
1845	VC02199	Transcription elongation factor GreA
1846	VC02200	Porin-like protein L
1847	VC02201	D-alanyl-D-alanine carboxypeptidase DacB
1848	VC02202	Tyrosine--tRNA ligase
1849	VC02203	Murein DD-endopeptidase MepM
1850	VC02204	Multidrug resistance protein MdtB
1851	VC02205	Cobalt-zinc-cadmium resistance protein CzcB
1852	VC02206	Iron-sulfur cluster insertion protein ErpA
1853	VC02207	Glutamate-1-semialdehyde 2,1-aminomutase
1854	VC02208	hypothetical protein
1855	VC02209	hypothetical protein
1856	VC02210	Ribosomal RNA small subunit methyltransferase C
1857	VC02211	Sensor protein TorS
1858	VC02212	Oligopeptide-binding protein AppA
1859	VC02213	Dipeptide transport system permease protein DppB
1860	VC02214	Dipeptide transport system permease protein DppC
1861	VC02215	Oligopeptide transport ATP-binding protein OppD
1862	VC02216	Oligopeptide transport ATP-binding protein OppF
1863	VC02217	hypothetical protein
1864	VC02218	Glucosamine kinase GspK
1865	VC02219	Beta-hexosaminidase
1866	VC02220	N,N'-diacetylchitobiose phosphorylase
1867	VC02221	Phosphoglucomutase
1868	VC02222	Putative 2-aminoethylphosphonate import ATP-binding protein PhnT
1869	VC02223	Molybdenum transport system permease protein ModB
1870	VC02224	Iron uptake protein A1
1871	VC02225	Ammonia channel
1872	VC02226	Nitrogen regulatory protein P-II
1873	VC02227	hypothetical protein
1874	VC02228	Aconitate hydratase B
1875	VC02229	putative NTE family protein
1876	VC02230	Penicillin-binding protein 1B
1877	VC02231	ATP-dependent RNA helicase SrmB
1878	VC02232	hypothetical protein
1879	VC02233	Sugar fermentation stimulation protein A
1880	VC02234	RNA polymerase-binding transcription factor DksA
1881	VC02235	Glutamyl-Q tRNA(Asp) synthetase
1882	VC02236	Poly(A) polymerase I
1883	VC02237	2-amino-4-hydroxy-6- hydroxymethyldihydropteridine pyrophosphokinase
1884	VC02238	3-methyl-2-oxobutanoate hydroxymethyltransferase
1885	VC02239	Pantothenate synthetase
1886	VC02240	Inner membrane transport permease YadH
1887	VC02241	putative ABC transporter ATP-binding protein YbhF
1888	VC02242	Bicarbonate transporter BicA
1889	VC02243	Carbonic anhydrase 2
1890	VC02244	Hypoxanthine phosphoribosyltransferase
1891	VC02245	HTH-type transcriptional regulator LuxR
1892	VC02246	HTH-type transcriptional regulator LuxR
1893	VC02247	Ribosomal RNA small subunit methyltransferase I
1894	VC02248	Penicillin-binding protein activator LpoA
1895	VC02249	hypothetical protein
1896	VC02250	DnaA initiator-associating protein DiaA
1897	VC02251	hypothetical protein
1898	VC02252	Stringent starvation protein B
1899	VC02253	Stringent starvation protein A
1900	VC02254	Cytochrome b/c1
1901	VC02255	Cytochrome b
1902	VC02256	Ubiquinol-cytochrome c reductase iron-sulfur subunit
1903	VC02257	30S ribosomal protein S9
1904	VC02258	50S ribosomal protein L13
1905	VC02259	Cell division protein ZapE
1906	VC02260	Inner membrane protein YhcB
1907	VC02261	Periplasmic pH-dependent serine endoprotease DegQ
1908	VC02262	Serine endoprotease DegS
1909	VC02263	50S ribosomal protein L19
1910	VC02264	tRNA (guanine-N(1)-)-methyltransferase
1911	VC02265	Ribosome maturation factor RimM
1912	VC02266	30S ribosomal protein S16
1913	VC02267	Signal recognition particle protein
1914	VC02268	Inner membrane protein YpjD
1915	VC02269	Magnesium and cobalt efflux protein CorC
1916	VC02270	S-ribosylhomocysteine lyase
1917	VC02271	Glutamate--cysteine ligase
1918	VC02272	putative zinc protease
1919	VC02273	Inner membrane protein YqaA
1920	VC02274	Quinone oxidoreductase 1
1921	VC02275	Glutaconyl-CoA decarboxylase subunit beta
1922	VC02276	Methylmalonyl-CoA carboxyltransferase 5S subunit
1923	VC02277	oxaloacetate decarboxylase gamma chain
1924	VC02286	Carbon storage regulator
1925	VC02287	Aspartate kinase
1926	VC02288	Alanine--tRNA ligase
1927	VC02289	Regulatory protein RecX
1928	VC02290	Protein RecA
1929	VC02291	Nicotinamide-nucleotide amidohydrolase PncC
1930	VC02292	Sulfate/thiosulfate import ATP-binding protein CysA
1931	VC02293	Sulfate transport system permease protein CysW
1932	VC02294	Sulfate transport system permease protein CysT
1933	VC02295	Thiosulfate-binding protein
1934	VC02296	Cysteine synthase B
1935	VC02297	DNA mismatch repair protein MutS
1936	VC02298	RNA polymerase sigma factor RpoS
1937	VC02299	Murein hydrolase activator NlpD
1938	VC02300	Protein-L-isoaspartate O-methyltransferase
1939	VC02301	5'-nucleotidase SurE
1940	VC02302	tRNA pseudouridine synthase D
1941	VC02303	2-C-methyl-D-erythritol 2,4-cyclodiphosphate synthase
1942	VC02304	2-C-methyl-D-erythritol 4-phosphate cytidylyltransferase
1943	VC02305	Cell division protein FtsB
1944	VC02306	Undecaprenyl-diphosphatase
1945	VC02307	2-amino-4-hydroxy-6- hydroxymethyldihydropteridine pyrophosphokinase
1946	VC02308	similar to AA sequence:UniProtKB:P0AC16
1947	VC02309	putative glycerol-3-phosphate acyltransferase
1948	VC02310	3-oxoadipate enol-lactonase 2
1949	VC02311	tRNA N6-adenosine threonylcarbamoyltransferase
1950	VC02312	30S ribosomal protein S21
1951	VC02313	hypothetical protein
1952	VC02314	DNA primase
1953	VC02315	RNA polymerase sigma factor RpoD
1954	VC02317	Prophage integrase IntA
1955	VC02337	hypothetical protein
1956	VC02338	hypothetical protein
1957	VC02339	hypothetical protein
1958	VC02340	hypothetical protein
1959	VC02341	hypothetical protein
1960	VC02342	hypothetical protein
1961	VC02343	hypothetical protein
1962	VC02344	Monocarboxylate 2-oxoacid-binding periplasmic protein
1963	VC02345	Glutamine--fructose-6-phosphate aminotransferase[isomerizing]
1964	VC02346	Glucitol operon repressor
1965	VC02347	Pyruvate kinase I
1966	VC02348	hypothetical protein
1967	VC02349	26 kDa periplasmic immunogenic protein
1968	VC02350	HTH-type transcriptional regulator ArgP
1969	VC02351	Arginine exporter protein ArgO
1970	VC02352	Small-conductance mechanosensitive channel
1971	VC02353	Fructose-bisphosphate aldolase class 2
1972	VC02354	Phosphoglycerate kinase
1973	VC02355	D-erythrose-4-phosphate dehydrogenase
1974	VC02356	Colicin I receptor
1975	VC02357	HTH-type transcriptional regulator CynR
1976	VC02358	Transketolase 1
1977	VC02359	S-adenosylmethionine synthase
1978	VC02360	Protein SprT
1979	VC02361	Extracellular deoxyribonuclease
1980	VC02362	Ribosomal RNA small subunit methyltransferase E
1981	VC02363	Glutathione synthetase
1982	VC02364	hypothetical protein
1983	VC02365	Putative pre-16S rRNA nuclease
1984	VC02366	Tyrosine--tRNA ligase
1985	VC02367	Tetrathionate response regulatory protein TtrR
1986	VC02368	Twitching mobility protein
1987	VC02369	Twitching mobility protein
1988	VC02370	hypothetical protein
1989	VC02371	Pyrroline-5-carboxylate reductase
1990	VC02372	hypothetical protein
1991	VC02373	hypothetical protein
1992	VC02374	hypothetical protein
1993	VC02375	dITP/XTP pyrophosphatase
1994	VC02376	Oxygen-independent coproporphyrinogen-III oxidase-like protein YqeR
1995	VC02377	Glutaminase 2
1996	VC02378	tRNA (guanine-N(7)-)-methyltransferase
1997	VC02379	Adenine DNA glycosylase
1998	VC02380	putative Fe(2+)-trafficking protein
[truncated: 865 more rows]

## Sheet: Table S3
Table S3 Antibiotic resistance profile of sequenced strains
			Strain
Antibiotic	VM70	HC-VC70	AS-VC50	YK-VC7	YK-VC11
Florfenicol	R	S	S	S	S
Ampicillin	R	I	R	R	R
Neomycin	S	S	S	S	S
Ceftazidime	R	R	R	R	R
Cephalexin	R	R	R	R	R
Enrofloxacin	R	S	S	S	S
Ceftriaxone	S	S	S	S	I
Rifampicin	S	S	S	S	S
Tetracycline	R	S	S	S	S
Streptomycin	I	I	S	S	S
Gpenicillin	R	R	R	R	R
Kanamycin	R	S	S	S	S
Ciprofloxacin	S	S	S	S	S
Erythromycin	S	S	S	S	S
sulfamethoxazole-trimethoprim	S	S	S	S	S
Chloramphenicol	S	S	S	S	S
S:sensitive
R:resistance
I:intermedaite
